# Supplementary material for: Datasets and their influence on the development of computer assisted synthesis planning tools in the pharmaceutical domain
Source: Chem Sci. 2019 Nov 5;11(1):154–68. doi: 10.1039/c9sc04944d (PMC7012039; doi:10.1039/c9sc04944d)
Supplement: Supplementary file 2 [file SC-011-C9SC04944D-s002.zip]

Archive with 4 entries (4 files):
- datasets_top10_templates.csv
- group_SMARTS.txt
- top200_pharmaceuticals_2018.csv
- chembl_20000_sample.csv
