# Supplementary material for: Datasets and their influence on the development of computer assisted synthesis planning tools in the pharmaceutical domain
Source: Chem Sci. 2019 Nov 5;11(1):154–68. doi: 10.1039/c9sc04944d (PMC7012039; doi:10.1039/c9sc04944d)
Supplement: Supplementary file 2 [file SC-011-C9SC04944D-s002.zip › datasets_top10_templates.csv]

dataset	classification	template	count	Rank
All	Nitro to amino	([NH2;D1;+0:1]-[c:2])>>(O=[N+;H0;D3:1](-[O-])-[c:2])	137803	1
All	CO2H-Me deprotection	([C:3]-[C:2](=[O;D1;H0:4])-[OH;D1;+0:1])>>(C-[O;H0;D2;+0:1]-[C:2](-[C:3])=[O;D1;H0:4])	115581	2
All	N-Boc deprotection	([C:2]-[NH;D2;+0:1]-[C:3])>>(C-C(-C)(-C)-O-C(=O)-[N;H0;D3;+0:1](-[C:2])-[C:3])	108389	3
All	CO2H-Et deprotection	([C:3]-[C:2](=[O;D1;H0:4])-[OH;D1;+0:1])>>(C-C-[O;H0;D2;+0:1]-[C:2](-[C:3])=[O;D1;H0:4])	97201	4
All	CO2H-Me deprotection	([O;D1;H0:3]=[C:2](-[OH;D1;+0:1])-[c:4]1:[c:5]:[c:6]:[c:7]:[c:8]:[c:9]:1)>>(C-[O;H0;D2;+0:1]-[C:2](=[O;D1;H0:3])-[c:4]1:[c:5]:[c:6]:[c:7]:[c:8]:[c:9]:1)	75551	5
All	CO2H-Et deprotection	([O;D1;H0:3]=[C:2](-[OH;D1;+0:1])-[c:4])>>(C-C-[O;H0;D2;+0:1]-[C:2](=[O;D1;H0:3])-[c:4])	67059	6
All	Methyl esterification	([CH3;D1;+0:1]-[O;H0;D2;+0:4]-[C:3]=[O;D1;H0:2])>>(O-[CH3;D1;+0:1]).([O;D1;H0:2]=[C:3]-[OH;D1;+0:4])	67026	7
All	Carboxylic acid + amine condensation	([C:2]-[C;H0;D3;+0:1](=[O;D1;H0:3])-[NH;D2;+0:5]-[C:4])>>(O-[C;H0;D3;+0:1](-[C:2])=[O;D1;H0:3]).([C:4]-[NH2;D1;+0:5])	61397	8
All	Methoxy to hydroxy	([OH;D1;+0:1]-[c:2])>>(C-[O;H0;D2;+0:1]-[c:2])	60003	9
All	N-Boc deprotection	([C:2]-[NH2;D1;+0:1])>>(C-C(-C)(-C)-O-C(=O)-[NH;D2;+0:1]-[C:2])	59597	10
Reaxys + Patents	Nitro to amine reduction	([NH2;D1;+0:1]-[c:2])>>(O=[N+;H0;D3:1](-[O-])-[c:2])	135437	1
Reaxys + Patents	RCO2H deprotections	([C:3]-[C:2](=[O;D1;H0:4])-[OH;D1;+0:1])>>(C-[O;H0;D2;+0:1]-[C:2](-[C:3])=[O;D1;H0:4])	113164	2
Reaxys + Patents	NH deprotections	([C:2]-[NH;D2;+0:1]-[C:3])>>(C-C(-C)(-C)-O-C(=O)-[N;H0;D3;+0:1](-[C:2])-[C:3])	101495	3
Reaxys + Patents	RCO2H deprotections	([C:3]-[C:2](=[O;D1;H0:4])-[OH;D1;+0:1])>>(C-C-[O;H0;D2;+0:1]-[C:2](-[C:3])=[O;D1;H0:4])	95902	4
Reaxys + Patents	RCO2H deprotections	([O;D1;H0:3]=[C:2](-[OH;D1;+0:1])-[c:4]1:[c:5]:[c:6]:[c:7]:[c:8]:[c:9]:1)>>(C-[O;H0;D2;+0:1]-[C:2](=[O;D1;H0:3])-[c:4]1:[c:5]:[c:6]:[c:7]:[c:8]:[c:9]:1)	73106	5
Reaxys + Patents	O-acylation to ester	([CH3;D1;+0:1]-[O;H0;D2;+0:4]-[C:3]=[O;D1;H0:2])>>(O-[CH3;D1;+0:1]).([O;D1;H0:2]=[C:3]-[OH;D1;+0:4])	64810	6
Reaxys + Patents	RCO2H deprotections	([O;D1;H0:3]=[C:2](-[OH;D1;+0:1])-[c:4])>>(C-C-[O;H0;D2;+0:1]-[C:2](=[O;D1;H0:3])-[c:4])	64192	7
Reaxys + Patents	N-acylation to amide	([C:4]-[NH;D2;+0:5]-[C;H0;D3;+0:1](-[C:2])=[O;D1;H0:3])>>(O-[C;H0;D3;+0:1](-[C:2])=[O;D1;H0:3]).([C:4]-[NH2;D1;+0:5])	59524	8
Reaxys + Patents	ROH deprotections	([OH;D1;+0:1]-[c:2])>>(C-[O;H0;D2;+0:1]-[c:2])	59482	9
Reaxys + Patents	NH deprotections	([C:2]-[NH2;D1;+0:1])>>(C-C(-C)(-C)-O-C(=O)-[NH;D2;+0:1]-[C:2])	56053	10
Reaxys	RCO2H deprotections	([C:3]-[C:2](=[O;D1;H0:4])-[OH;D1;+0:1])>>(C-[O;H0;D2;+0:1]-[C:2](-[C:3])=[O;D1;H0:4])	50282	1
Reaxys	NH deprotections	([C:2]-[NH;D2;+0:1]-[C:3])>>(C-C(-C)(-C)-O-C(=O)-[N;H0;D3;+0:1](-[C:2])-[C:3])	45068	2
Reaxys	Nitro to amine reduction	([NH2;D1;+0:1]-[c:2])>>(O=[N+;H0;D3:1](-[O-])-[c:2])	43536	3
Reaxys	RCO2H deprotections	([C:3]-[C:2](=[O;D1;H0:4])-[OH;D1;+0:1])>>(C-C-[O;H0;D2;+0:1]-[C:2](-[C:3])=[O;D1;H0:4])	37602	4
Reaxys	N-Boc deprotection	([C:2]-[NH2;D1;+0:1])>>(C-C(-C)(-C)-O-C(=O)-[NH;D2;+0:1]-[C:2])	32387	5
Reaxys	O-acylation to ester	([CH3;D1;+0:1]-[O;H0;D2;+0:4]-[C:3]=[O;D1;H0:2])>>(O-[CH3;D1;+0:1]).([O;D1;H0:2]=[C:3]-[OH;D1;+0:4])	29995	6
Reaxys	Sulfonic ester Schotten-Baumann	([C:5]-[O;H0;D2;+0:6]-[S;H0;D4;+0:1](-[C;D1;H3:2])(=[O;D1;H0:3])=[O;D1;H0:4])>>(Cl-[S;H0;D4;+0:1](-[C;D1;H3:2])(=[O;D1;H0:3])=[O;D1;H0:4]).([C:5]-[OH;D1;+0:6])	28486	7
Reaxys	Alcohol to aldehyde oxidation	([C:1]-[CH;D2;+0:2]=[O;H0;D1;+0:3])>>([C:1]-[CH2;D2;+0:2]-[OH;D1;+0:3])	28002	8
Reaxys	Carboxylic acid + amine condensation	([C:2]-[C;H0;D3;+0:1](=[O;D1;H0:3])-[NH;D2;+0:5]-[C:4])>>(O-[C;H0;D3;+0:1](-[C:2])=[O;D1;H0:3]).([C:4]-[NH2;D1;+0:5])	26136	9
Reaxys	O-TBS deprotection	([C:2]-[OH;D1;+0:1])>>(C-C(-C)(-C)-[Si](-C)(-C)-[O;H0;D2;+0:1]-[C:2])	25393	10
Patents	Nitro to amine reduction	([NH2;D1;+0:1]-[c:2])>>(O=[N+;H0;D3:1](-[O-])-[c:2])	91901	1
Patents	RCO2H deprotections	([C:3]-[C:2](=[O;D1;H0:4])-[OH;D1;+0:1])>>(C-[O;H0;D2;+0:1]-[C:2](-[C:3])=[O;D1;H0:4])	62882	2
Patents	RCO2H deprotections	([C:3]-[C:2](=[O;D1;H0:4])-[OH;D1;+0:1])>>(C-C-[O;H0;D2;+0:1]-[C:2](-[C:3])=[O;D1;H0:4])	58300	3
Patents	NH deprotections	([C:2]-[NH;D2;+0:1]-[C:3])>>(C-C(-C)(-C)-O-C(=O)-[N;H0;D3;+0:1](-[C:2])-[C:3])	56427	4
Patents	RCO2H deprotections	([O;D1;H0:3]=[C:2](-[OH;D1;+0:1])-[c:4]1:[c:5]:[c:6]:[c:7]:[c:8]:[c:9]:1)>>(C-[O;H0;D2;+0:1]-[C:2](=[O;D1;H0:3])-[c:4]1:[c:5]:[c:6]:[c:7]:[c:8]:[c:9]:1)	49540	5
Patents	N-acylation to amide	([C;D1;H3:4]-[NH;D2;+0:5]-[C;H0;D3;+0:1](=[O;D1;H0:2])-[c:3])>>(O-[C;H0;D3;+0:1](=[O;D1;H0:2])-[c:3]).([C;D1;H3:4]-[NH2;D1;+0:5])	39457	6
Patents	RCO2H deprotections	([O;D1;H0:3]=[C:2](-[OH;D1;+0:1])-[c:4])>>(C-C-[O;H0;D2;+0:1]-[C:2](=[O;D1;H0:3])-[c:4])	39332	7
Patents	ROH deprotections	([OH;D1;+0:1]-[c:2])>>(C-[O;H0;D2;+0:1]-[c:2])	35856	8
Patents	N-acylation to amide	([C:4]-[N;H0;D3;+0:5](-[C:6])-[C;H0;D3;+0:1](-[C:2])=[O;D1;H0:3])>>(O-[C;H0;D3;+0:1](-[C:2])=[O;D1;H0:3]).([C:4]-[NH;D2;+0:5]-[C:6])	35766	9
Patents	O-acylation to ester	([CH3;D1;+0:1]-[O;H0;D2;+0:4]-[C:3]=[O;D1;H0:2])>>(O-[CH3;D1;+0:1]).([O;D1;H0:2]=[C:3]-[OH;D1;+0:4])	34815	10
Pistachio	Nitro to amino	([NH2;D1;+0:1]-[c:2])>>(O=[N+;H0;D3:1](-[O-])-[c:2])	58226	1
Pistachio	CO2H-Me deprotection	([C:3]-[C:2](=[O;D1;H0:4])-[OH;D1;+0:1])>>(C-[O;H0;D2;+0:1]-[C:2](-[C:3])=[O;D1;H0:4])	39976	2
Pistachio	N-Boc deprotection	([C:2]-[NH;D2;+0:1]-[C:3])>>(C-C(-C)(-C)-O-C(=O)-[N;H0;D3;+0:1](-[C:2])-[C:3])	36507	3
Pistachio	CO2H-Et deprotection	([C:3]-[C:2](=[O;D1;H0:4])-[OH;D1;+0:1])>>(C-C-[O;H0;D2;+0:1]-[C:2](-[C:3])=[O;D1;H0:4])	35196	4
Pistachio	CO2H-Me deprotection	([O;D1;H0:3]=[C:2](-[OH;D1;+0:1])-[c:4]1:[c:5]:[c:6]:[c:7]:[c:8]:[c:9]:1)>>(C-[O;H0;D2;+0:1]-[C:2](=[O;D1;H0:3])-[c:4]1:[c:5]:[c:6]:[c:7]:[c:8]:[c:9]:1)	31681	5
Pistachio	CO2H-Et deprotection	([O;D1;H0:3]=[C:2](-[OH;D1;+0:1])-[c:4])>>(C-C-[O;H0;D2;+0:1]-[C:2](=[O;D1;H0:3])-[c:4])	25184	6
Pistachio	Carboxylic acid + amine condensation	([C:4]-[NH;D2;+0:5]-[C;H0;D3;+0:1](=[O;D1;H0:2])-[c:3])>>(O-[C;H0;D3;+0:1](=[O;D1;H0:2])-[c:3]).([C:4]-[NH2;D1;+0:5])	23756	7
Pistachio	Methoxy to hydroxy	([OH;D1;+0:1]-[c:2])>>(C-[O;H0;D2;+0:1]-[c:2])	22506	8
Pistachio	Carboxylic acid + amine condensation	([C:2]-[C;H0;D3;+0:1](=[O;D1;H0:3])-[N;H0;D3;+0:5](-[C:4])-[C:6])>>(O-[C;H0;D3;+0:1](-[C:2])=[O;D1;H0:3]).([C:4]-[NH;D2;+0:5]-[C:6])	21977	9
Pistachio	Methyl esterification	([CH3;D1;+0:1]-[O;H0;D2;+0:4]-[C:3]=[O;D1;H0:2])>>(O-[CH3;D1;+0:1]).([O;D1;H0:2]=[C:3]-[OH;D1;+0:4])	21431	10
USPTO	Nitro to amine reduction	([NH2;D1;+0:1]-[c:2])>>(O=[N+;H0;D3:1](-[O-])-[c:2])	33675	1
USPTO	RCO2H deprotections	([C:3]-[C:2](=[O;D1;H0:4])-[OH;D1;+0:1])>>(C-C-[O;H0;D2;+0:1]-[C:2](-[C:3])=[O;D1;H0:4])	23104	2
USPTO	RCO2H deprotections	([C:3]-[C:2](=[O;D1;H0:4])-[OH;D1;+0:1])>>(C-[O;H0;D2;+0:1]-[C:2](-[C:3])=[O;D1;H0:4])	22906	3
USPTO	NH deprotections	([C:2]-[NH;D2;+0:1]-[C:3])>>(C-C(-C)(-C)-O-C(=O)-[N;H0;D3;+0:1](-[C:2])-[C:3])	19920	4
USPTO	RCO2H deprotections	([O;D1;H0:3]=[C:2](-[OH;D1;+0:1])-[c:4]1:[c:5]:[c:6]:[c:7]:[c:8]:[c:9]:1)>>(C-[O;H0;D2;+0:1]-[C:2](=[O;D1;H0:3])-[c:4]1:[c:5]:[c:6]:[c:7]:[c:8]:[c:9]:1)	17859	5
USPTO	N-acylation to amide	([C;D1;H3:4]-[NH;D2;+0:5]-[C;H0;D3;+0:1](=[O;D1;H0:2])-[c:3])>>(O-[C;H0;D3;+0:1](=[O;D1;H0:2])-[c:3]).([C;D1;H3:4]-[NH2;D1;+0:5])	15701	6
USPTO	RCO2H deprotections	([O;D1;H0:3]=[C:2](-[OH;D1;+0:1])-[c:4])>>(C-C-[O;H0;D2;+0:1]-[C:2](=[O;D1;H0:3])-[c:4])	14148	7
USPTO	N-acylation to amide	([C:4]-[N;H0;D3;+0:5](-[C:6])-[C;H0;D3;+0:1](-[C:2])=[O;D1;H0:3])>>(O-[C;H0;D3;+0:1](-[C:2])=[O;D1;H0:3]).([C:4]-[NH;D2;+0:5]-[C:6])	13789	8
USPTO	O-acylation to ester	([CH3;D1;+0:1]-[O;H0;D2;+0:4]-[C:3]=[O;D1;H0:2])>>(O-[CH3;D1;+0:1]).([O;D1;H0:2]=[C:3]-[OH;D1;+0:4])	13384	9
USPTO	N-acylation to amide	([C:4]-[NH;D2;+0:5]-[C;H0;D3;+0:1](-[C:2])=[O;D1;H0:3])>>(O-[C;H0;D3;+0:1](-[C:2])=[O;D1;H0:3]).([C:4]-[NH2;D1;+0:5])	13350	10
Applications	Nitro to amine reduction	([NH2;D1;+0:1]-[c:2])>>(O=[N+;H0;D3:1](-[O-])-[c:2])	17832	1
Applications	RCO2H deprotections	([C:3]-[C:2](=[O;D1;H0:4])-[OH;D1;+0:1])>>(C-[O;H0;D2;+0:1]-[C:2](-[C:3])=[O;D1;H0:4])	12193	2
Applications	NH deprotections	([C:2]-[NH;D2;+0:1]-[C:3])>>(C-C(-C)(-C)-O-C(=O)-[N;H0;D3;+0:1](-[C:2])-[C:3])	12133	3
Applications	RCO2H deprotections	([C:3]-[C:2](=[O;D1;H0:4])-[OH;D1;+0:1])>>(C-C-[O;H0;D2;+0:1]-[C:2](-[C:3])=[O;D1;H0:4])	11803	4
Applications	RCO2H deprotections	([O;D1;H0:3]=[C:2](-[OH;D1;+0:1])-[c:4]1:[c:5]:[c:6]:[c:7]:[c:8]:[c:9]:1)>>(C-[O;H0;D2;+0:1]-[C:2](=[O;D1;H0:3])-[c:4]1:[c:5]:[c:6]:[c:7]:[c:8]:[c:9]:1)	10105	5
Applications	N-acylation to amide	([C;D1;H3:4]-[NH;D2;+0:5]-[C;H0;D3;+0:1](=[O;D1;H0:2])-[c:3])>>(O-[C;H0;D3;+0:1](=[O;D1;H0:2])-[c:3]).([C;D1;H3:4]-[NH2;D1;+0:5])	9137	6
Applications	RCO2H deprotections	([O;D1;H0:3]=[C:2](-[OH;D1;+0:1])-[c:4])>>(C-C-[O;H0;D2;+0:1]-[C:2](=[O;D1;H0:3])-[c:4])	7913	7
Applications	N-acylation to amide	([C:4]-[N;H0;D3;+0:5](-[C:6])-[C;H0;D3;+0:1](-[C:2])=[O;D1;H0:3])>>(O-[C;H0;D3;+0:1](-[C:2])=[O;D1;H0:3]).([C:4]-[NH;D2;+0:5]-[C:6])	7818	8
Applications	N-acylation to amide	([C:4]-[NH;D2;+0:5]-[C;H0;D3;+0:1](-[C:2])=[O;D1;H0:3])>>(O-[C;H0;D3;+0:1](-[C:2])=[O;D1;H0:3]).([C:4]-[NH2;D1;+0:5])	7609	9
Applications	O-acylation to ester	([CH3;D1;+0:1]-[O;H0;D2;+0:4]-[C:3]=[O;D1;H0:2])>>(O-[CH3;D1;+0:1]).([O;D1;H0:2]=[C:3]-[OH;D1;+0:4])	7131	10
Grants	Nitro to amine reduction	([NH2;D1;+0:1]-[c:2])>>(O=[N+;H0;D3:1](-[O-])-[c:2])	15843	1
Grants	RCO2H deprotections	([C:3]-[C:2](=[O;D1;H0:4])-[OH;D1;+0:1])>>(C-C-[O;H0;D2;+0:1]-[C:2](-[C:3])=[O;D1;H0:4])	11301	2
Grants	RCO2H deprotections	([C:3]-[C:2](=[O;D1;H0:4])-[OH;D1;+0:1])>>(C-[O;H0;D2;+0:1]-[C:2](-[C:3])=[O;D1;H0:4])	10713	3
Grants	NH deprotections	([C:2]-[NH;D2;+0:1]-[C:3])>>(C-C(-C)(-C)-O-C(=O)-[N;H0;D3;+0:1](-[C:2])-[C:3])	7787	4
Grants	RCO2H deprotections	([O;D1;H0:3]=[C:2](-[OH;D1;+0:1])-[c:4]1:[c:5]:[c:6]:[c:7]:[c:8]:[c:9]:1)>>(C-[O;H0;D2;+0:1]-[C:2](=[O;D1;H0:3])-[c:4]1:[c:5]:[c:6]:[c:7]:[c:8]:[c:9]:1)	7754	5
Grants	ROH deprotections	([OH;D1;+0:1]-[c:2])>>(C-[O;H0;D2;+0:1]-[c:2])	6632	6
Grants	N-acylation to amide	([C:4]-[NH;D2;+0:5]-[C;H0;D3;+0:1](=[O;D1;H0:2])-[c:3])>>(O-[C;H0;D3;+0:1](=[O;D1;H0:2])-[c:3]).([C:4]-[NH2;D1;+0:5])	6564	7
Grants	O-substitution	([CH3;D1;+0:1]-[O;H0;D2;+0:4]-[C:3]=[O;D1;H0:2])>>(O-[CH3;D1;+0:1]).([O;D1;H0:2]=[C:3]-[OH;D1;+0:4])	6253	8
Grants	RCO2H deprotections	([O;D1;H0:3]=[C:2](-[OH;D1;+0:1])-[c:4])>>(C-C-[O;H0;D2;+0:1]-[C:2](=[O;D1;H0:3])-[c:4])	6235	9
Grants	N-acylation to amide	([C:4]-[N;H0;D3;+0:5](-[C:6])-[C;H0;D3;+0:1](-[C:2])=[O;D1;H0:3])>>(O-[C;H0;D3;+0:1](-[C:2])=[O;D1;H0:3]).([C:4]-[NH;D2;+0:5]-[C:6])	5971	10
AZ	N-Boc deprotection	([C:2]-[NH;D2;+0:1]-[C:3])>>(C-C(-C)(-C)-O-C(=O)-[N;H0;D3;+0:1](-[C:2])-[C:3])	6894	1
AZ	N-Boc deprotection	([C:2]-[NH2;D1;+0:1])>>(C-C(-C)(-C)-O-C(=O)-[NH;D2;+0:1]-[C:2])	3544	2
AZ	CO2H-Et deprotection	([O;D1;H0:3]=[C:2](-[OH;D1;+0:1])-[c:4])>>(C-C-[O;H0;D2;+0:1]-[C:2](=[O;D1;H0:3])-[c:4])	2867	3
AZ	CO2H-Me deprotection	([O;D1;H0:3]=[C:2](-[OH;D1;+0:1])-[c:4]1:[c:5]:[c:6]:[c:7]:[c:8]:[c:9]:1)>>(C-[O;H0;D2;+0:1]-[C:2](=[O;D1;H0:3])-[c:4]1:[c:5]:[c:6]:[c:7]:[c:8]:[c:9]:1)	2445	4
AZ	CO2H-Me deprotection	([C:3]-[C:2](=[O;D1;H0:4])-[OH;D1;+0:1])>>(C-[O;H0;D2;+0:1]-[C:2](-[C:3])=[O;D1;H0:4])	2417	5
AZ	Nitro to amino	([NH2;D1;+0:1]-[c:2])>>(O=[N+;H0;D3:1](-[O-])-[c:2])	2366	6
AZ	Carboxylic acid + amine condensation	([C:4]-[N;H0;D3;+0:5](-[C:6])-[C;H0;D3;+0:1](=[O;D1;H0:2])-[c:3])>>(O-[C;H0;D3;+0:1](=[O;D1;H0:2])-[c:3]).([C:4]-[NH;D2;+0:5]-[C:6])	2328	7
AZ	Methyl esterification	([CH3;D1;+0:1]-[O;H0;D2;+0:4]-[C:3]=[O;D1;H0:2])>>(O-[CH3;D1;+0:1]).([O;D1;H0:2]=[C:3]-[OH;D1;+0:4])	2216	8
AZ	CO2H-Me deprotection	([O;D1;H0:3]=[C:2](-[OH;D1;+0:1])-[c:4])>>(C-[O;H0;D2;+0:1]-[C:2](=[O;D1;H0:3])-[c:4])	2048	9
AZ	Sulfonic ester Schotten-Baumann	([C:5]-[O;H0;D2;+0:6]-[S;H0;D4;+0:1](-[C;D1;H3:2])(=[O;D1;H0:3])=[O;D1;H0:4])>>(Cl-[S;H0;D4;+0:1](-[C;D1;H3:2])(=[O;D1;H0:3])=[O;D1;H0:4]).([C:5]-[OH;D1;+0:6])	1971	10
