# Supplementary material for: Datasets and their influence on the development of computer assisted synthesis planning tools in the pharmaceutical domain
Source: Chem Sci. 2019 Nov 5;11(1):154–68. doi: 10.1039/c9sc04944d (PMC7012039; doi:10.1039/c9sc04944d)
Supplement: Supplementary file 2 [file SC-011-C9SC04944D-s002.zip › group_SMARTS.txt]

#Amino
'[#7]-[#6](=O)-[#8]-[#6]-[#6]-1-[#6]-2=[#6](-[#6]=[#6]-[#6]=[#6]-2)-[#6]-2=[#6]-1-[#6]=[#6]-[#6]=[#6]-2', #Fmoc
'[#6]C([#6])([#6])[#8]-[#6](-[#7])=O', #Boc
'[#7]-[#6](=O)-[#8]-[#6]-[#6]-1=[#6]-[#6]=[#6]-[#6]=[#6]-1', #Cbz
'[#7]-[#6](=O)-[#8]-[#6]=[#6]', #Voc
'[#7]-[#6](=O)-[#8]-[#6]-[#6]=[#6]', #Alloc
'[#6]-[#6](-[#7])=O', #Acetamide
'[#7]-[#6](=O)C(F)(F)F', #Trifluoroacetamide
'[#7]-[#6](=O)C(Cl)(Cl)Cl', #Trichloroacetamide
'O=[#6]-1-[#7]-[#6](=O)-[#6]-2=[#6]-1-[#6]=[#6]-[#6]=[#6]-2', #Phthalimide
'[#7]-[#6]-c1ccccc1', #Benzylamine
'[#6]-[#8]-[#6]-1=[#6]-[#6]=[#6](-[#6]-[#7])-[#6]=[#6]-1', #p-Methoxyphenyl
'[#6]-[#7]-c1ccc(-[#8]-[#6])cc1', #PMP
'[#7]C([#6]-1=[#6]-[#6]=[#6]-[#6]=[#6]-1)([#6]-1=[#6]-[#6]=[#6]-[#6]=[#6]-1)[#6]-1=[#6]-[#6]=[#6]-[#6]=[#6]-1', #Triphenylmethylamine 
'[#6]\[#7]=[#6]/[#6]-1=[#6]-[#6]=[#6]-[#6]=[#6]1', #N-Benzylidene
'[#6]-[#6]-1=[#6]-[#6]=[#6](-[#6]=[#6]-1)S([#7])(=O)=O', #p-Toluenesulfonamide
'[#7]S(=O)(=O)[#6]-1=[#6]-[#6]=[#6](-[#6]=[#6]-1)-[#7+](-[#8-])=O', #p-Nosylsulfonamide
'[#6]S([#7])(=O)=O', #Mesylate
'[#6]-[#7]-[#8]-[#6]-1-[#6]-[#6]-[#6]-[#6]-[#8]-1', #N-Tetrahydropyranyl ether
'[#6]\[#7]=[#6](/[#6]-1=[#6]-[#6]=[#6]-[#6]=[#6]1)-[#6]-1=[#6]-[#6]=[#6]-[#6]=[#6]-1', #N-Benzhydrylidene 
'[#6]-[#7]-[#6](-[#6]-1=[#6]-[#6]=[#6]-[#6]=[#6]-1)-[#6]-1=[#6]-[#6]=[#6]-[#6]=[#6]-1', #N-Benzhydryl
'[#6]\[#7]=[#6]\[#7](-[#6])-[#6]', #Dimethylaminomethylene

#Carbonyl
'[#6]-[#8]-[#6](-[#6])-[#8]-[#6]', #Dimethyl acetal
'[#6]-[#6]-1-[#8]-[#6]-[#6]-[#6]-[#8]-1', #1,3-Dioxane
'[#6]-[#6]-1-[#8]-[#6]-[#6]-[#8]-1', #1,3-Dioxolane
'[#6]C1([#6])[#16]-[#6]-[#6]-[#16]1', #1,3-Dithiane
'[#6]C1([#6])[#16]-[#6]-[#6]-[#6]-[#16]1', #1,3-Dithiolane
'[#6]-[#7](-[#6])-[#7]=[#6]', #N,N-Dimethylhydrazone

#Carboxyl
'[#6]-[#8]-[#6](-[#6])=O', #Methyl ester
'[#6]-[#6]-[#8]-[#6](-[#6])=O', #Ethyl ester
'[#6]-[#6](=O)-[#8]C([#6])([#6])[#6]', #t-Butyl ester
'[#6]-[#6](=O)-[#8]-[#6]-[#6]-1=[#6]-[#6]=[#6]-[#6]=[#6]-1', #Benzyl ester
'[#6]-[#6](=O)-[#8][Si]([#6])([#6])[#6]', #Silyl Ester
'[#6]-[#6](=O)-[#16]C([#6])([#6])[#6]', #S-t-Butyl ester
'[#6]-[#6]-1=[#7]-[#6]-[#6]-[#8]-1', #2-Alkyl-1,3-oxazoline

#Hydroxyl
'[#6]-[#8]-[#6]-[#8]-[#6]', #Methoxymethyl ether
'[#6]-[#8]-[#6]-[#6]-[#8]-[#6]-[#8]-[#6]', #2-Methoxyethoxymethyl ether
'[#6]-[#8]-[#6](=O)-[#8]-[#6]C(Cl)(Cl)Cl', #2,2,2-Trichloroethyl carbonate
'[#6]-[#8]C([#6])([#6])[#8]-[#6]', #Methoxypropyl acetal
'[#6]-[#6]-[#8]-[#6](-[#6])-[#8]-[#6]', #Ethoxyethyl acetal
'[#6]-[#8]-[#6]-[#8]-[#6]-[#6]-1=[#6]-[#6]=[#6]-[#6]=[#6]-1', #Benzyloxymethyl acetal 
'[#6]-[#8]-[#6]-1-[#6]-[#6]-[#6]-[#6]-[#8]-1', #Tetrahydropyranyl ether
'[#6]-[#8]-[#6](=O)-[#6]-1=[#6]-[#6]=[#6]-[#6]=[#6]-1', #Benzoate
'[#6]-[#8]C([#6])([#6])[#6]', #t-Butyl ether
'[#6]-[#8]-[#6]-[#6]=[#6]', #Allyl ether
'[#6]-[#8]-[#6]-[#6]-1=[#6]-[#6]=[#6]-[#6]=[#6]-1', #Benzyl ether',
'[#6]-[#8]-[#6]-[#6]-1=[#6]-[#6]-2=[#6](-[#6]=[#6]-[#6]=[#6]-2)-[#6]=[#6]-1', #Napthyl ether
'[#6]-[#8]-[#6]-[#6]-1=[#6]-[#6]=[#6](-[#8]-[#6])-[#6]=[#6]-1', #p-Methoxybenzyl ether
'[#6]-[#8][Si]([#6])([#6])[#6]', #Trimethylsilyl ether
'[#6]-[#6][Si]([#6]-[#6])([#6]-[#6])[#8]-[#6]', #Triethylsilyl ether
'[#6]-[#8][Si]([#6](-[#6])-[#6])([#6](-[#6])-[#6])[#6](-[#6])-[#6]', #Triisopropylsilyl ether
'[#6]-[#8][Si]([#6])([#6])C([#6])([#6])[#6]', #t-Butyldimethylsilyl ether 
'[#6]-[#8]-[#6]-[#8]-[#6]-[#6][Si]([#6])([#6])[#6]', #[2-(trimethylsilyl)ethoxy]methyl 
'[#6]-[#8][Si]([#6]-1=[#6]-[#6]=[#6]-[#6]=[#6]-1)([#6]-1=[#6]-[#6]=[#6]-[#6]=[#6]-1)C([#6])([#6])[#6]', #t-Butyldiphenylsilyl ether
'[#6]-[#8][Si]([#6])([#6])C([#6])([#6])[#6]', #t-Butyldimethylsilyl ether
'[#6]-[#6]-[#8][Si]([#6]-[#6]-[#6]-c1ccc(-[#6])cc1)([#6](-[#6])-[#6])[#6](-[#6])-[#6]', #propyl-p-toluenediisopropylsilyl ether
'[#6]-[#8]-[#6](-[#6])=O', #Acetic acid ester (acetate)
'[#6]-[#8]-[#6](=O)C([#6])([#6])[#6]', #Pivalic acid ester
'[#6]-[#8]-[#6](=O)-[#6]-1=[#6]-[#6]=[#6]-[#6]=[#6]-1', #Benzoic acid ester
'[#6]-[#8]-[#6]-c1ccccc1', #Benzylamine (O-Bn)

#1',2- 1',3-Diols
'[#6]C1([#6])[#8]-[#6]-[#6]-[#6]-[#8]1', #Acetonide 
'[#6]-1-[#6]-[#8]-[#6](-[#8]-[#6]-1)-[#6]-1=[#6]-[#6]=[#6]-[#6]=[#6]-1', #Benzylidene acetal

#Alkyne
'[#6][Si]([#6])([#6])C#C', #Trimethylsilyl ether (TMS-alkyne)
'[#6]-[#6][Si]([#6]-[#6])([#6]-[#6])C#C', #Triethylsilyl ether (TES-alkyne)

#Thiol
'[#6]-[#16]-[#6](-[#6])=O', #S-Carbonyl deprotection (thioester)
'[#6]-[#6]-[#7](-[#6]-[#6])-[#6](=O)-[#16]-[#6]', #N,N-ethyl thiocarbamate
'[#6]-[#16]-[#6](=O)-[#7](-[#6])-[#6]', #N,N-methyl thiocarbamate
