# Supplementary material for: Datasets and their influence on the development of computer assisted synthesis planning tools in the pharmaceutical domain
Source: Chem Sci. 2019 Nov 5;11(1):154–68. doi: 10.1039/c9sc04944d (PMC7012039; doi:10.1039/c9sc04944d)
Supplement: Supplementary file 2 [file SC-011-C9SC04944D-s002.zip › chembl_20000_sample.csv]

smiles
CCNC(=O)NCC1Cc2ccccc2CN1C(=O)C(N)Cc1c(C)cc(O)cc1C CHEMBL309783
O=C(NCC1CCCO1)C1CCN(S(=O)(=O)c2cccc3nonc23)CC1 CHEMBL1557879
CC(C)(C)OC(=O)NCCCCCNC(=O)c1[nH]cnc1C(=O)NCC(=O)OCc1ccccc1 CHEMBL1720438
C=CC1(C)CC(OC(=O)N2CCc3cc(OCCCN4CCCCC4)ccc3C2=O)C2(C)C(C)CCC3(CCC(=O)C32)C(C)C1O CHEMBL1939266
Nc1nc2c(c(=O)[nH]1)N=C(CNc1ccc(C(=O)NC(CCC(=O)O)C(=O)O)cc1)CN2 CHEMBL3274194
CN1C(=O)CCC2(C)C3CCC4(C)C(CCC4N(C)C(=O)NC4CCCCC4)C3CCC12 CHEMBL1078856
CCOC(=O)C=Cc1oc2ccc(O)cc2c1C=CC(=O)OCC CHEMBL473835
O=C1NCN(c2ccccc2)C12CCN(CCCCOc1ccccc1)CC2 CHEMBL82436
O=C1CSC(=Nc2csc(-c3cccc4ccccc34)c2)N1 CHEMBL3415931
COCCN1CCN(Cc2nc(-c3ccoc3)no2)CC1 CHEMBL3467828
N=C1NC(=O)C(=Cc2ccc(-c3ccc(S(N)(=O)=O)c(Cl)c3)o2)S1 CHEMBL396614
Oc1ccc2c(c1)CCC1CC(O)(C#CCl)CCC21Cc1ccccc1 CHEMBL77779
O=C(c1ncccc1F)N1CCn2nc(COc3cccc(F)c3)cc2C1 CHEMBL3903883
COCC(=O)NCCNc1nc(-c2ccc(C(C)(C)O)nc2)cc2ncn(C)c(=O)c12 CHEMBL3701425
Nc1nc(N)c2nc(CN3CCSc4cc(C(=O)NC(CCCC(=O)NC(CCC(=O)O)C(=O)O)C(=O)O)ccc43)cnc2n1 CHEMBL2074602
COc1ccccc1CNC(=O)CSc1nc(=O)n(Cc2ccncc2)c2c1CCC2 CHEMBL1403620
CCOC(=O)N1CCN(CCCOc2ccc(-c3ccsc3)cc2)CC1 CHEMBL105567
c1ccc(C(N=C2CCCCCCCCCCCN2)c2cccs2)cc1 CHEMBL3305693
O=C(NCCCCCCCCCCNc1c2c(nc3cc(Cl)ccc13)CCCC2)c1cc(=O)c2c(O)cc(O)cc2o1 CHEMBL2021709
CCCCNC(=O)NNC(=O)c1ccco1 CHEMBL1581834
CC1(C)CC2CC(C)(CN2C(=O)c2ccc(-c3csc4ccccc34)cc2Cl)C1 CHEMBL1084070
CNc1ccnc2sc3c(=O)n(-c4ccc5scnc5c4)ccc3c12 CHEMBL1951876
CC(=O)OCc1cc(=O)n(-c2ccccc2)s1 CHEMBL491476
O=C1Nc2ccccc2C1=Nc1cccc2ccccc12 CHEMBL2237657
COc1ccc(C(=O)Nc2nc3cc(OC)ccc3s2)cc1 CHEMBL453907
N#CC1CCCN1C(=O)CCC1CCCCC1 CHEMBL322904
CCOC(=O)c1cnc2ccc(OCC)cc2c1NCc1cccnc1 CHEMBL1626410
CC(=NOCC(=O)O)c1ccc(Cl)s1 CHEMBL3274817
O=C(Nc1nc(-c2cc(Cl)sc2Cl)cs1)c1ccccc1 CHEMBL1571054
COC(=O)c1cc2c3cc(C)cnc3n(C)c2cn1 CHEMBL238898
COc1ccc(CC(N)C(=O)NC2CCCC(n3cnc4c(N(C)C)ncnc43)C2O)cc1 CHEMBL3248472
NC(=O)C1CCN(c2nc(-c3cccc(Cl)c3)cs2)CC1 CHEMBL1702464
COc1ccc(CNCc2c(F)cccc2F)cc1OC CHEMBL1542024
Cc1ccc(-c2nnc(S)n2N=Cc2sccc2C)cc1 CHEMBL3196581
O=C(COC(=O)c1cccc(S(=O)(=O)N2CCCCC2)c1)NC1CCCc2ccccc21 CHEMBL1391152
Nc1ncc(-c2nc(N3CCOCC3)nc3c2CCN3c2ccccc2)cn1 CHEMBL3736165
CC(C=Cc1ccc(Cl)cc1)=NO CHEMBL589871
O=C(CCc1nc(-c2ccccc2Cl)no1)NC1CCCCC1 CHEMBL1459803
O=C(O)c1[nH]c(=O)[nH]c(=O)c1CCc1ccccc1C(F)(F)F CHEMBL3990765
CCn1c(C)nc2cc(C(=O)N=Nc3c(O)[nH]c4c(C)cc(C)cc34)ccc21 CHEMBL1530718
N=C(N)NCCCC1NC(=O)C(CCCCNC(=O)CCC(NC(=O)CCO)C(=O)NCCCCC2NC(=O)C(Cc3ccc(O)cc3)NC(=O)C(CC(=O)O)NC(=O)CNC(=O)C(CCCNC(=N)N)NC2=O)NC(=O)C(Cc2ccc(O)cc2)NC(=O)C(CC(=O)O)NC(=O)CNC1=O CHEMBL2371728
CNc1ccc(SC#N)cc1 CHEMBL1622246
CN(C)C(=O)c1ccc(Oc2c(Cl)cnn(Cc3cccc4ccccc34)c2=O)cc1 CHEMBL2006327
O=C(O)C(O)c1cccc(OCc2ccc3ccccc3n2)c1 CHEMBL81542
O=C(CS(=O)(=O)c1ccccc1)Nc1ccccc1Br CHEMBL1724230
CCc1ccc(C(=O)Nc2cc3nc(C4CCCCC4)[nH]c3cc2N(C)C)cc1 CHEMBL3126126
O=C(O)C(O)=CC(=O)c1cn(Cc2ccc(F)cc2)c2ccc(Br)cc2c1=O CHEMBL1770431
Cc1ccc(S(=O)(=O)N2CCOCC2)cc1NC(=O)COC(=O)c1ccc2c(c1)OCCO2 CHEMBL1459365
Cc1sc(C)c2c1CCc1cnn(C)c1-2 CHEMBL98830
CC(=O)OC(Cc1ccc(C=O)cc1)c1ccc(C=O)cc1 CHEMBL45034
O=C1c2ccccc2C(=O)c2c(O)cc(CO)cc21 CHEMBL2229889
CCCN(CCCCN1CCN(c2ccccc2)CC1)C1CCc2cc(O)c(O)cc2C1 CHEMBL254203
CON=C(CS(=O)(=O)Cc1ccccc1Cl)c1ccc(Cl)cc1Cl CHEMBL3212801
Nc1nc(O)c2ncn(CCCCCP(=O)(O)CP(=O)(O)O)c2n1 CHEMBL269745
CCN(CC)CCN(Cc1ccc(-c2ccc(C(F)(F)F)cc2)cc1)C(=O)Cn1c(CCc2cccc(F)c2F)nc(=O)c2cc(F)c(F)cc21 CHEMBL534399
CCC(c1cc(F)c(F)c(F)c1)N1CCCc2c(-c3ccc(-n4cnc(C)c4)c(OC)c3)n[nH]c21 CHEMBL1643449
Fc1cccc(Cl)c1-c1nc(-c2ccc(CCc3ccccc3)cc2)c[nH]1 CHEMBL1290268
COc1ccc(Cn2c3nc4ccccc4nc3c3c(=O)n(Cc4ccco4)cnc32)cc1 CHEMBL1339860
COCC(=O)N1CCC(c2cc3ncccc3c(O)n2)CC1 CHEMBL3448843
O=C(c1ccc(F)cc1)N1CCc2nc(COc3cccc(F)c3)oc2C1 CHEMBL3605277
O=C(c1cc(-c2cccc(O)c2)on1)N1CCCCC1 CHEMBL1406630
CC(C)c1ccccc1Sc1ccc(-c2ccnc(N3CCCC(C)(C)C3)c2)cc1C(F)(F)F CHEMBL180414
O=C(NC1CC1)C1CN(Cc2ccc3c(c2)OCO3)CC2OCCC21 CHEMBL3499206
O=C(NC(CC1CCCCC1)C(=O)N1CCC2OCC(=O)C21)c1ccccc1 CHEMBL3648395
CCNCc1ccccc1OCc1ccccc1 CHEMBL1424230
CC1OC(n2cc(-c3ccccc3)c3c(NCC(=O)N(C)C4CC4)ncnc32)C(O)C1O CHEMBL372155
CNC(=O)c1ccccc1Nc1nc(Nc2ccc3c(c2)C(C)CN(C)CC3)nc2ccccc12 CHEMBL3263988
COc1ccc(CNCc2ccccc2)cc1-c1ccc(S(=O)(=O)NCCN2CCCC2)c(C)c1 CHEMBL579701
Cc1ccc(CNC(=O)c2coc(=O)c3ccccc23)o1 CHEMBL1490305
CC(C)(O)c1ccc2c(c1)[nH]c1c(C(=N)O)cc(Cl)c(-c3cccc(-n4c(O)nc5c(F)cccc5c4=O)c3Cl)c12 CHEMBL3960384
CCc1nc(-c2ccccc2)n2nc(-c3ccccc3)cc2n1 CHEMBL80052
Cc1ccc(S(=O)(=O)N(C)S(=O)(=O)c2ccc(C)cc2)cc1 CHEMBL1395294
Cc1ccc(C(=O)N2CCN(c3ccc(NC(=O)c4cc(C)cc(C)c4)cc3)CC2)cc1 CHEMBL1570847
CC(N)C(=O)NC1CSCc2cc3cc(c2)CSCC(NC(=O)C(CC(N)=O)NC(=O)C(C(C)C)NC(=O)C(CCC(N)=O)NC(=O)C(C(C)C)NC(=O)C(CCC(N)=O)NC(=O)C(Cc2c[nH]c4ccccc24)NC1=O)C(=O)NC(CCCNC(=N)N)C(=O)NC(C(C)C)C(=O)NC(CC(N)=O)C(=O)NC(Cc1ccccc1)C(=O)NCC(=O)NC(CCCCN)C(=O)NC(C(=O)NCC(N)=O)CSC3 CHEMBL2304332
COc1cc(N)cc(NC(=O)c2ccncc2)c1 CHEMBL2133706
CCCn1c(=O)c2c(nc(C=Cc3cccc(Cl)c3)n2C)n(C)c1=O CHEMBL138950
CNC(=O)C(CC(C)C)NC(=O)c1ccc(-c2ccccc2C(=O)Nc2cccc(C(N)=O)c2)c(C(=O)O)c1 CHEMBL388402
Clc1ccccc1C=Nc1sc2c(c1-c1nc3ccccc3s1)CCCC2 CHEMBL2420760
CC(C)(C)c1ccc(C(=O)Nc2cccnc2)cc1 CHEMBL1592216
CN1CCN(CCCCOc2ccccc2C=Cc2cccc(Cl)c2)CC1 CHEMBL2448035
CCNc1cccnc1N1CCN(Cc2cc(C)c(OC)c(C)c2)CC1 CHEMBL1192060
CCCCNC(=NC#N)N(Cc1ccccc1)Cc1ccccc1 CHEMBL2000532
CC(C)(C)OC(=O)NC(CCNCC(O)C(Cc1ccccc1)NC(=O)OC(C)(C)C)Cc1ccccc1 CHEMBL48855
CC(=O)Oc1ccc(C=CC(=O)OCC2OC(CO)(OC3OC(CO)C(O)C(O)C3O)C(OC(=O)C=Cc3ccc(OC(C)=O)cc3)C2O)cc1 CHEMBL2035859
Cc1ccc(NC(=O)CCN2CCN(CCO)CC2)cc1C CHEMBL1612725
CCCCOc1ccc(C(=O)N(C)C2Cc3ccc(C4CCCN4)cc3C2)cc1 CHEMBL3648393
CC1CC1C(=O)N1CCN(S(=O)(=O)c2cccc(F)c2)CC1 CHEMBL1886848
COc1cc2[nH]c(C)c(-c3ccc(OCc4ccc(F)cc4)cc3)c(=O)c2cc1Cl CHEMBL3361392
O=C1C(Cl)=C(Oc2cccc3ccccc23)C(=O)c2ccccc21 CHEMBL1909770
O=C(c1cccc(-c2cc(Cl)ccc2Oc2cc(F)c(S(=O)(=O)Nc3cscn3)cc2Cl)c1)N1CCC1 CHEMBL2324763
Cn1cc(C(O)(c2ccc(Cl)cc2)c2ccc3nc(Cl)c(Cc4ccccc4)c(Cl)c3c2)cn1 CHEMBL3983407
N#Cc1cc(-c2ccnc(Nc3ccc(CN4CCC(F)C4)nc3)n2)cnc1N1CCC(F)C1 CHEMBL3898354
COc1ccc(C=CC(=O)Nc2ccc(Cl)c(Cl)c2)cc1O CHEMBL3290175
CC1(C(=O)O)CCCC2(C)C1CC(O)C13CC(CCC21)C(O)(CO)C3 CHEMBL2021566
CC(=O)N1CCc2c(sc3c2c(=O)n(-c2ccccc2)c(=O)n3CC(=O)c2ccc(F)cc2)C1 CHEMBL1433802
COc1cccc(C(=O)NC2CC3CCCC(C2)N3Cc2ccccc2)c1OC CHEMBL2112605
CNC(=O)c1cccc(NC(=O)N2CCC(N3C(=O)Cc4ccccc43)CC2)c1 CHEMBL3093864
CCCCCC(O)C=CC1C2CCC(C2)C1CC=CCCCC(=O)O CHEMBL344121
CSc1cccc(NC(=O)C2CCCN2S(=O)(=O)c2ccc(Br)s2)c1 CHEMBL3667549
CC(=O)NC(CCCNC(=N)N)C(=O)NC1CCC(=O)NCCCC(C(N)=O)NC(=O)C(Cc2c[nH]c3ccccc23)NC(=O)C(CCCNC(=N)N)NC(=O)C(Cc2ccccc2Cl)NC(=O)C2CCCN2C1=O CHEMBL3667934
S=C1NC(C=Cc2ccccc2)N2CCCCN12 CHEMBL2414855
CC1(c2ccc(Cl)cc2)NC(=O)N(CC(=O)N2CCc3ccccc3C2)C1=O CHEMBL1704157
CC(C)CNc1cc(NS(=O)(=O)c2ccc(Cl)cc2)cc2c(Cl)[nH]nc12 CHEMBL349108
CC1(Cc2ccccc2)CC(S(=O)(=O)c2ccc([N+](=O)[O-])cc2)=C(c2ccc(C(N)=NO)cc2)O1 CHEMBL1797622
Cc1ccc2nc(-c3ccc4nc(-c5ccc(Br)cc5)c(Nc5ccccc5)n4c3)[nH]c2c1 CHEMBL1630655
CC(C)=CCc1c(O)cc(O)c2c1OC13C(=CC4C(=O)C1(CC=C(C)C)OCC3C4CN1CCCC1)C2=O CHEMBL2335669
NNC(=O)C1CC(O)CN1S(=O)(=O)c1ccc2ccccc2c1 CHEMBL1722213
O=c1cc(-c2ccc3[nH]ncc3c2)[nH]c2c(-c3ccccn3)c(O)nn12 CHEMBL3716292
CN(c1ncnc2[nH]ccc12)C1CCC(CS(=O)(=O)N2CCC(O)C2)CC1 CHEMBL3953856
CC(=O)NC1C(OC2CCC3(C)C(CCC4(C)C3CC=C3C5CC(C)(C)C(OC(=O)c6ccccc6N)CC5(C(=O)OC5OC(COC6OC(CO)C(O)C(O)C6O)C(O)C(O)C5OC5OC(C)C(OC6OCC(O)C(O)C6O)C(O)C5O)C(O)CC34C)C2(C)C)OC(COC2OC(C)C(O)C(O)C2OC2OCC(O)C(O)C2O)C(O)C1O CHEMBL506947
O=C(Nc1ccc2nc(NC(=O)C3CCCC3)sc2c1)C1CCCC(NCc2ccc3ncccc3c2)C1 CHEMBL3220364
CN(Cc1cc2c(=O)c(C(=O)NCc3ccc(Cl)cc3)cn(-c3ccccc3)c2o1)CC(O)c1ccco1 CHEMBL480772
O=C(NN=Cc1ccc([N+](=O)[O-])cc1)c1ccccc1O CHEMBL1927537
CN(C(=O)C=Cc1ccco1)c1ccccc1C(=O)O CHEMBL1600264
O=C(CSc1nnc(-c2ccccc2F)o1)Nc1ccc(N2CCOCC2)cc1 CHEMBL1512917
CC(C)C1CN(CCCOc2ccc(F)cc2)CC1NS(C)(=O)=O CHEMBL3484705
COC(=O)C(Cc1ccccc1)NC(=O)C(CC(C)C)NC(=O)C(C)NC(=O)C(CC(C)C)NC(=O)C(C)NC(=O)C(CC(C)C)NC(=O)CN1CCCNCCCNCCC1 CHEMBL2022492
NC(=O)n1cc(NC(=O)N2C(C(=O)Nc3cccc(OC(F)F)c3)CC3CC32)c2ccccc21 CHEMBL3668740
CCCCCCCCCCCCCCCCc1c2[n+](cc3c(OC)c(OC)ccc13)CCc1cc3c(cc1-2)OCO3 CHEMBL3623906
CCN(CC)C(=O)c1sc(NC(=O)c2ccc3c(c2)OCO3)c(C(N)=O)c1C CHEMBL1417192
CC(C)OCCOc1n[nH]c2ccc(C3C(C#N)=C(C(F)F)N=C(C(F)F)C3C#N)cc12 CHEMBL3648325
Cc1cc(C)c(C)c(Cn2ccc3c(C=NNC(=O)c4ccc(O)c(C#N)c4)cccc32)c1C CHEMBL152640
O=C(O)CN(Cc1ccc([N+](=O)[O-])cc1)S(=O)(=O)c1ccc(NC(=O)NS(=O)(=O)c2ccc(F)cc2)cc1 CHEMBL417757
O=C(CSc1ccc2nnc(-c3ccncc3)n2n1)Nc1ccc2c(c1)OCO2 CHEMBL1523910
CCOC1OC(C(=O)NC2CC2)=CC(c2coc3ccccc3c2=O)C1CCCO CHEMBL1880745
CC(C)(C)OC(=O)NC(Cc1ccc(Cl)cc1)C(=O)NCc1nc2cccnc2n1C1(c2ccccc2)CC1 CHEMBL252635
CN(C)C(CCCCc1ccccc1)CCOc1nccn1C CHEMBL3616572
O=c1oc(-c2ccccc2F)cc2c1sc1ccccc12 CHEMBL538928
COc1cc(CC(NC(C)=O)C(=O)NC2CCN(c3c4c(nc5ncnn35)CCC4)CC2)cc(OC)c1 CHEMBL1340779
COc1ccc2c(c1)CCN(C)C2Cc1ccccc1C CHEMBL594127
Cn1c(Nc2c(Cl)ccc(CNC(=O)C(C)(C)C)c2Cl)nc2cc(C(=O)Nc3cccc(F)c3)c(OCC(F)F)cc21 CHEMBL3694522
CCC(C)C1NC(=O)C(CCCN=C(N)N)NC(=O)C(CC(=O)O)NC(=O)C(CCSC)NC(=O)C2CCCN2C(=O)CNC(=O)CNC(=O)C(Cc2ccccc2)NC(=O)C(Cc2c[nH]cn2)NC(=O)C(NC(=O)C(N)CCSC)CSSCC(C(=O)NC(Cc2ccc(O)cc2)C(=O)NC(CCCN=C(N)N)C(N)=O)NC(=O)C(CO)NC1=O CHEMBL405572
Cc1ccc2c(C=NNC3=NCCN3)c3ccccc3c(C=NNC3=NCCN3)c2c1 CHEMBL357324
Cc1ccc(C(=O)Nc2ccc(O)c3c(=O)cc(-c4ccccc4Cl)oc23)cc1 CHEMBL224629
CC(NC(=O)CN)C(=O)NCC(=O)NC(C)C(=O)NCC(=O)NC(C)C(=O)NC(C(=O)N1CCCC1C(=O)NC(CCCNC(=N)N)C(=O)NC(C)C(=O)NC(CCCNC(=N)N)C(=O)NC(CCCNC(=N)N)C(=O)NC(CCCNC(=N)N)C(=O)NC(CCCCN)C(=O)NC(CCCCN)C(=O)NC(CCCNC(=N)N)C(=O)NC(Cc1ccc(O)cc1)C(=O)O)C(C)O CHEMBL524690
COc1ccc(CCS(C)(=O)=O)c(Nc2nc3ccccc3nc2NS(=O)(=O)c2cn(C)cn2)c1 CHEMBL3652155
CC1CN(C(C)CO)C(=O)c2cc(-c3cncnc3)cnc2OC1CN(C)C(=O)CN1CCOCC1 CHEMBL1887238
COc1cc(C=C2SC(=O)NC2=O)ccc1Oc1ccc([N+](=O)[O-])cc1[N+](=O)[O-] CHEMBL1482957
CN1CCN(C2=Nc3cc(Cl)ccc3N(NC(=O)c3ccccc3Br)c3ccccc32)CC1 CHEMBL377877
COc1ccccc1CNC(=O)N1CCN(c2ccccc2)CC1 CHEMBL1728189
CC(C)CC(CCN(C(C)C)C(C)C)(C(N)=O)c1ccccn1 CHEMBL141837
C#CCOc1ccc2ccc(=O)oc2c1 CHEMBL308819
Cc1cc(SCCC(=O)O)nc2c(C)cccc12 CHEMBL1420044
CCCCOC(=O)c1cc(O)c(-c2cc(C)cc(C)c2)c(O)c1 CHEMBL228372
CCOc1ccc(Nc2nc(-c3ccccn3)cs2)cc1 CHEMBL3687969
CCCCCCCC(=O)Oc1ccc2cc([N+](=O)[O-])c(=O)oc2c1 CHEMBL72438
CC1(C)CCC(CN2CCN(c3ccc(C(O)=NS(=O)(=O)c4ccc(NCC5CCOCC5)c(C#N)c4)c(Oc4c[nH]c5nccc-5c4)c3)CC2)=C(c2ccc(Cl)cc2)C1 CHEMBL3902916
CC(C)(C)OC(=O)NC(Cc1ccccc1)C(O)CC(Cc1ccccc1)C(=O)NC1c2ccccc2CC1O CHEMBL135948
CC1CN(C(C)CO)C(=O)c2cccc(NC(=O)c3ccncc3)c2OC1CN(C)Cc1ccc(Cl)c(Cl)c1 CHEMBL2139281
CCC(c1ccc(O)cc1)C(CC)c1ccc(OCC(=O)CBr)cc1 CHEMBL139796
O=C(Cc1cc[n+]([O-])cc1)N1CCN(C2c3ccc(Cl)cc3CCc3c(Cl)ccnc32)CC1 CHEMBL369265
CC1=CCCC2C1(C)CCC(C)C2(C)Cc1cc(O)c(SC(C)C(=O)O)cc1O CHEMBL576954
CC(C)NC(=O)c1cc(C2CCCCN2C(=O)CCCc2ccccc2)on1 CHEMBL2137060
CN(C)C(=O)Cc1c(-c2ccccc2)[nH]c2ccccc12 CHEMBL320626
CCOc1ccc2ncc(-c3ccc(Oc4ncc(N=C(O)Nc5cc(C(F)(F)F)ccc5-c5cccnc5)cn4)cc3)n2n1 CHEMBL3950525
COc1ccc(C2C(C(O)CCc3ccccc3)OC(=O)N2c2ccc(F)cc2)c(O)c1 CHEMBL257848
OC1(c2ccccc2)C2CC=CC2C1(c1ccccc1)c1ccccc1 CHEMBL1971986
CC(C)(C)c1cc(NC(=O)Nc2ccc(C(=O)Nc3ccccn3)cc2)no1 CHEMBL1079354
C=C(C)C1CCC2(C(=O)NCCCCCCCC(=O)NC(CCC(N)=O)C(=O)OC)CCC3(C)C(CCC4C5(C)CCC(O)C(C)(C)C5CCC43C)C12 CHEMBL2059657
CCc1nnn(-c2c(Cl)cc(C(F)(F)F)cc2Cl)c1CC CHEMBL392036
C=C1CC(C(=O)Nc2ncc(C)s2)N(C(=O)C(CCCC)CN(O)C=O)C1 CHEMBL1668679
Nc1ccc(-c2ccccc2F)c(F)c1 CHEMBL2046989
CCCCCCCCCCSc1ncnc2c1ncn2CC(=O)Oc1ccccc1 CHEMBL174597
CC(C)Oc1ccc(-c2nc(-c3cccc4c3CCC4NCCN3CCNCC3)no2)cc1C#N CHEMBL3952260
O=C1OCC2CCCN2C(=O)C(CC(=O)N(CCO)Cc2ccccc2)CC=CCC1Cc1ccc(F)cc1 CHEMBL1698203
CC=CC=CCOC(=O)C(C)C CHEMBL3187600
CN(C(=O)c1cncc(Br)c1)C1C2CC3CC(C2)CC1C3 CHEMBL1402108
COc1ccc(-c2cncnc2)cc1C(C)(C)CC(O)(Cc1cc2ccncc2[nH]1)C(F)(F)F CHEMBL1254264
CC(C)C1NC(=O)N(c2ccc(Oc3ccccc3)cc2)C1=O CHEMBL1516681
COc1cccc2cc(C(=O)NC(CC(C)C)C(=O)Nc3cc(F)ccc3Br)oc12 CHEMBL580306
C[n+]1ccccc1-c1c2nc(c(-c3cccc[n+]3C)c3ccc([nH]3)c(-c3cccc[n+]3C)c3ccc([nH]3)c(-c3cccc[n+]3C)c3nc1C=C3)C=C2 CHEMBL424659
CCOc1ccccc1OCCCC(=O)Nc1cccc(-n2cnnn2)c1C CHEMBL1439251
CN(C)CC1CC1c1c[nH]c2ccc(C#N)cc12 CHEMBL195774
CNC(C(=O)NC(CO)C(=O)NC1CCNC(=O)C(C(C)O)NC(=O)C(CCN)NC(=O)C(CCN)NC(=O)C(CC(C)C)NC(=O)C(Cc2ccccc2)NC(=O)C(CCN)NC1=O)C(C)O CHEMBL1631767
Cc1c(O)c(O)cc2c1C(=O)c1ccccc1C2=O CHEMBL190513
CC12CCCCCC(Cc3ccc(O)cc31)C2N CHEMBL1685
CN(C)C(=O)NC1CN(Cc2ccc3c(c2)OCO3)C2CCCOC12 CHEMBL3556690
CC(C)(C)c1ccc(C(c2cccc(O)c2)N2CCN(Cc3ccccc3)CC2CO)cc1 CHEMBL149795
N#CC1CSCN1C(=O)CN(N)C1CCN(C(=O)N2CCOCC2)CC1 CHEMBL1198541
NS(=O)(=O)c1ccc(COS(=O)(=O)C(F)(F)F)cc1 CHEMBL142078
O=C1CCCCc2cc(CC(=O)N3CCCCC3CN3CCCC3)ccc21 CHEMBL326553
CC(C)C1NC(=O)CCCCCCCOc2ccc(cc2)CC(C(O)CN2CC3CCCCC3CC2C(=O)NC(C)(C)C)NC1=O CHEMBL431387
COCCNC(=O)CCCn1c(=O)c2ccccc2n(Cc2ccccc2C#N)c1=O CHEMBL1579874
COCc1nc(C(=O)N2CCCC2c2cccc(C)c2)cs1 CHEMBL3492003
COc1cccc(SCc2noc(C(=O)NCCN(C)C)c2C(=O)NCCN(C)C)c1 CHEMBL2141403
CN(Cc1ccco1)C1COC2(CCN(Cc3nccs3)CC2)C1 CHEMBL3503042
COC1CCC2(CC1)Cc1ccc(Br)cc1C21N=C(N)N2CC3(CC3)CN=C21 CHEMBL3673217
COc1ccc(C)cc1N(CC(=O)NN=Cc1ccc2c(c1)OCO2)S(C)(=O)=O CHEMBL3213984
COc1ccc(-c2oc3cc(OC4OC(COC5OC(C)C(O)C(O)C5O)C(O)C(O)C4O)cc(O)c3c(=O)c2OC)cc1O CHEMBL451435
OC(c1cccc(Cl)c1)c1nc(-c2cccc3ccccc23)c[nH]1 CHEMBL1897219
CCS(=O)(=O)NC1CN(CC(C)(C)N2CCOCC2)CC1C1CC1 CHEMBL3483727
CCN(CC)C1Oc2cc3c(cc2C(c2cccc(OC)c2OC)C1C)OCO3 CHEMBL1965813
c1cc(-c2ccc(-c3ccc(C4=NCCCCN4)cc3)o2)ccc1C1=NCCCCN1 CHEMBL170751
COc1ccc(CNC(=O)CCCn2c(SCC#N)nc3cc4c(cc3c2=O)OCO4)cc1 CHEMBL1301439
CCNC(=O)C1OC(n2cnc3c(NC(C)c4ccccc4)ncnc32)C(O)C1O CHEMBL2113639
Cc1cc(Cc2cc(C3OC(CO)C(O)C(O)C3O)ccc2Cl)n[nH]c1=O CHEMBL3679699
O=c1ccc2ccc(-c3ccc(Cl)cc3)cc2o1 CHEMBL1650713
Fc1ccccc1-c1nc2ccc(N3CCCCC3)nc2o1 CHEMBL2418204
CSCCC(NC(=O)C(CC(C)C)NC(=O)CNC(=O)C(Cc1ccccc1)N(C)C(=O)C(Cc1ccccc1)NC(=O)C(CC(=O)O)NC(=O)CCC(=O)O)C(N)=O CHEMBL106124
c1ccc2nc(N3CCN(Cc4ccc5c(c4)OCO5)CC3)cnc2c1 CHEMBL1490715
O=C(Cc1nc2ccccc2c(=O)n1-c1ccc(Br)cc1)c1ccncc1 CHEMBL46581
O=C(Nc1ccn(C2CSC(COC(=O)P(=O)(O)O)O2)c(=O)n1)P(=O)(O)O CHEMBL71652
C#Cc1nc(-c2ccccc2)cn1C#C CHEMBL1808039
Cc1ccc2oc(=O)c3c(c2c1)NC(=S)NC3c1cccc(Br)c1 CHEMBL2425516
CC1(c2cc(NC(=O)c3ccc(C#N)cn3)ccc2F)Cn2c(C#N)cnc2C(N)=N1 CHEMBL2152899
O=C(NCc1ccccc1)c1nn(C2CCS(=O)(=O)C2)c2c1CCCC2 CHEMBL3443472
CCOC(=O)c1c[nH]nc1C#CCOC(c1cccs1)c1cccnc1Cl CHEMBL3121089
Cc1cccc(OC(CC2CNC2)c2ccc(Cl)c(F)c2)c1 CHEMBL3310489
CCC(C)CC(C)CC(C)C(OC1OC(COC(C)=O)C(O)C(O)C1O)C(C)C=C(C)C(O)C(C)C=C(C)C(O)C(C)C=C(C)C(=O)OCC(O)C(O)C(O)CO CHEMBL3344126
CC(C)(C)CC(=O)Nc1nnc(-c2cccs2)s1 CHEMBL1490429
CCOc1ccc2cc(-c3nn(C(C)CCO)c(N)c3C(N)=O)cnc2c1 CHEMBL3769570
CC(C)CNCc1cccc(-c2ccc(CN(C(=O)NCCc3ccccc3)C3CCN(Cc4ccccc4)CC3)cc2)c1 CHEMBL586632
O=C1Cc2c([nH]c3ccc(F)cc23)-c2ncccc2N1 CHEMBL261470
COc1ccc(NS(=O)(=O)c2ccc3[nH]c4c(c3c2)CCCC4)c(OC)c1 CHEMBL1592622
CC(C)(C(=O)Nc1nncs1)C(Cc1ccccc1)c1ccc2c(cnn2-c2ccc(F)cc2)c1 CHEMBL2426639
O=C1CC2C3=C(C=CC2O1)OC(c1ccccc1)CC3=O CHEMBL1223795
CN1CCC23c4c5ccc(O)c4OC2C2=C(CC(CCO)C(=O)N2Cc2ccccc2)CC3(O)C1C5 CHEMBL3309510
Clc1ncnc2c1ncn2Cc1ccc(Cn2cnc3c(Cl)ncnc32)cc1 CHEMBL231501
CN1C(=O)CC(c2ccccc2)C1C(O)c1cc(-c2ccccc2)cs1 CHEMBL384512
O=C(CSc1nc(-c2ccco2)nc2cc(=O)[nH]n12)Nc1ccccc1Cl CHEMBL1474548
CCNC(=O)N1CCc2ccc(C(=O)CCCN3CCC(c4ccc(Cl)cc4)CC3)cc2CC1 CHEMBL1914639
CCNC1CCc2ccc(OCCNS(=O)(=O)CC3CC3)cc2C1Cc1cccc(Cl)c1 CHEMBL3673414
COc1cc2ncc(NC(C)CCCN)c(C)c2cc1OC CHEMBL3245592
COc1ccc(O)c(CNc2ccc(-c3cnco3)c(OC)c2)c1 CHEMBL2435788
CN(C)Cc1ccccc1Sc1cc(F)c(Cl)cc1[N+](=O)[O-] CHEMBL142517
CCCCCCC(=O)OCC1OC(=O)NC1Cc1ccccc1 CHEMBL208874
CC1CCc2cc(C(=O)N(C)CC(F)(F)F)ccc2N1C(=O)c1cc(Cl)c(O)cc1O CHEMBL3714939
COc1ccc2c(c1)OC(c1ccc3c(c1)OCO3)C(OC(=O)Nc1ccc(C)c(Br)c1)C2=O CHEMBL1522439
COc1cccc(-c2cc(F)ccc2C2Cc3nc(N)nc(C)c3C(NOCC(=O)N3CCC(F)C3)=N2)n1 CHEMBL3675270
C=C(C)C(=O)Nc1cccc(Sc2c(OC)nc(N3CCN(C)CC3)nc2OC)c1 CHEMBL3128289
COc1ccc2cc3[n+](cc2c1OCCCCOc1cccc(O)c1)CCc1cc2c(cc1-3)OCO2 CHEMBL1962698
Oc1ccccc1CSc1nc(-c2ccc(F)cc2)c(-c2ccncc2)[nH]1 CHEMBL433933
CN(C)c1ccc2c(-c3ccccc3)c3cc4ccc(=[N+](C)C)cc4cc3sc2c1 CHEMBL3828265
CC(O)CNC(=O)c1nc(Cc2c(Cl)cccc2Cl)no1 CHEMBL3438804
CC(C)(C)OC(=O)NC(Cc1ccccc1)c1nc(CCO)no1 CHEMBL138013
Cc1ccc(C(=O)N2CCOCC2Cc2cc(-n3nccn3)ccc2F)c(-n2nccn2)c1C CHEMBL3944222
CC(N1CCc2nc(-c3cncnc3)sc2C1)C(O)(Cn1cncn1)c1ccc(F)cc1F CHEMBL3261873
CCCNC(=O)C(CCC(=O)O)NC(=O)C=Cc1ccc(OC)c(OC)c1 CHEMBL491651
Cc1ccc(-n2c(SCC(=O)NCc3ccco3)nc3sc(C)c(C)c3c2=O)cc1 CHEMBL1580140
Fc1ccc(CN2CCc3ccccc3C2Cn2ccnc2)c(F)c1 CHEMBL28002
COc1ccc(Nc2ncc3c(-c4cccc(NC(=O)Cc5cccnc5)c4)c[nH]c3n2)cc1OC CHEMBL588627
O=C(O)C1CC2CC(c3ccc(Cc4nnn[nH]4)cc3)CCC2CN1 CHEMBL16243
CCC(C)C1(NC(C)=O)CCN(C(CCc2ccccc2)C(=O)NC(Cc2cc(F)cc(F)c2)C(O)C2Cc3cccc(O)c3CN2)C1=O CHEMBL1917909
COCSC1=C2CCC3C4CCC(=O)C4(C)CCC3C2(C)CCC1=O CHEMBL291279
Cc1nc(NC2CCCc3ccccc32)cc(-c2ccc(Cl)c(CO)c2)n1 CHEMBL3731440
CCN1CC2(CCN(CC(O)C3COc4ccccc4O3)CC2)OC1=O CHEMBL27382
Cc1c2c(cc[n+]1CCC(C)C)c1ccc(OCCC(C)C)cc1n2CCC#N CHEMBL3559060
CCN(CCNC(=O)c1ccc(N)cc1)CCC(=O)NO CHEMBL3967810
O=C(c1ccc(-c2ccc(Cl)cc2)cc1)N1CCn2c(nnc2-c2ccccn2)C1 CHEMBL3421991
Cc1cccc(N2CCN(CC(O)COc3ccccc3C(=O)c3ccccc3)CC2)c1C CHEMBL2058782
O=C1COc2cc(C(=O)N3CCCC(n4ccnc4)C3)ccc2N1 CHEMBL3452803
CCCNCC(O)Cn1c(C)c(C(=O)CCc2ccccc2)c(=O)n1-c1ccccc1 CHEMBL340648
CC1CCc2nc3sc4c(c3c(N)c2C1=O)CCCCC4 CHEMBL87042
Cc1ccnc(N2CCCC(c3nccn3C(C)C)C2)n1 CHEMBL3476386
COC(=O)c1ccc(C2=NOC(C)(c3nnc(Cc4ccccc4)o3)C2)cc1 CHEMBL1718917
Cc1cc(C)n(CC(=O)NNC(=O)CC(C)c2ccccc2)n1 CHEMBL1734547
CCC1(C2OC(C3OC(O)(CO)C(C)CC3C)CC2C)CCC(C2(C)CCC3(CC(O)C(C)C(C(C)C(OC)C(C)C(=O)N4CCOCC4)O3)O2)O1 CHEMBL3617684
CC(C)c1[nH]nc(OC2OC(CO)C(O)C(O)C2O)c1Cc1ccc(N)cc1 CHEMBL2323685
COc1cc2cc(C(=O)N3CC(CCl)c4c3cc(NC(=O)C(C)(C)c3ccccc3[N+](=O)[O-])c3ccccc43)[nH]c2c(OC)c1OC CHEMBL1992602
CSc1ccc(C2C(C(=O)Nc3ccccc3)=C(C)Nc3nc4ccccc4n32)cc1 CHEMBL1372777
Cc1ccc2c(c1)cc(CN(Cc1ccc3c(c1)OCO3)C(=O)c1cnccn1)c1nnnn12 CHEMBL1572797
NCCNC(=O)Cc1ccc(NC(=O)Cc2ccc(Nc3ncnc4c3ncn4C3OC(CO)C(O)C3O)cc2)cc1 CHEMBL1512545
Cc1sc2ncnc(N3CCCC3Cn3cccn3)c2c1C CHEMBL3453645
COc1ccccc1CNC(=O)COC(=O)c1cc(S(=O)(=O)N2CCOCC2)ccc1Cl CHEMBL1725657
CCC(=O)N1CCN(c2oc(C=Cc3ccc(Cl)cc3)nc2C#N)CC1 CHEMBL2094923
COc1ccc(C(=O)c2cn(Cc3ccc(F)cc3)c3c(F)cc(F)cc3c2=O)cc1 CHEMBL1513329
CC(C)CC(NC(=O)C1CCCN1)C(=O)N1CCCC1C(N)=O CHEMBL2369820
COc1ccc(OC)c(CN2CCN(C(=O)CCC(=O)c3cccs3)CC2)c1 CHEMBL1356523
COc1ccc(NC(S)=NNC(=O)c2ccoc2C)cc1OC CHEMBL1325132
O=C(O)c1ccccc1OC1CCC2CNC(C(=O)O)CC2C1 CHEMBL2440687
O=C1CS(=O)(=O)C2(C(=O)N(Cc3ccccc3)c3ccccc32)N1c1ccccc1 CHEMBL1473355
Cc1c(C=C2C(=O)Nc3ccc(F)cc32)[nH]c2c1C(=O)N(CC(O)CN1CCOCC1)CC2 CHEMBL1276980
Cc1cccc2nc(Cn3c(=O)n(-c4ccccc4)c(=O)c4c5c(sc43)CCC5)cc(=O)n12 CHEMBL1337980
CN=C(S)N(CCc1c(C)[nH]c2ccc(Cl)cc12)Cc1cccs1 CHEMBL1447166
N#CC1(NC(=O)C(N)Cc2cccs2)CC1c1ccccc1 CHEMBL1186795
CCN(Cc1ccccc1)C(=O)Cn1c(=O)n(C)c2cnc(-c3ccccc3)nc21 CHEMBL2206281
O=C(O)CCCC(=O)NC(Cc1ccccc1)CC(Cc1ccccc1)C(=O)O CHEMBL86290
COc1ccc2c(Nc3ccc(C(C)=NOCCN4CCOCC4)cc3)c3c(Cl)coc3nc2c1 CHEMBL1802803
COc1cccc(C2CCC(N3CCN(c4ccccc4)CC3)CC2)c1 CHEMBL485728
COc1cc2cc(Cc3cnc(N)nc3N)ccc2c(OC)c1OC CHEMBL528128
CC(=NNC(=O)c1cc2ccccc2cc1O)c1cc2cc(Br)ccc2[nH]1 CHEMBL2206155
CCc1ccc(C2CCN(CCCCNC(=O)c3ccc(-c4ccc(C#N)cc4)cc3)CC2)c(OCCO)c1 CHEMBL587400
Nc1nc(N)c(C(=O)NC2CCC[N+](CCCc3ccc(OCC(=O)NCCc4ccccn4)cc3)(CCCc3ccc(OCC(=O)NCCc4ccccn4)cc3)C2)nc1Cl CHEMBL3608428
COC(=O)C1C(CCCc2ccccc2)CC2CCC1N2C CHEMBL167115
CC(=O)OCC(=Cc1ccc(F)cc1)C(=O)c1ccccc1 CHEMBL3087842
CC(Cl)C=CC(=O)N(Cc1ccc(Cl)cc1)C(C)(C)C CHEMBL2269201
COc1cc(C(F)(F)F)ccc1COC(c1ccc(C2(S(=O)(=O)c3ccc(F)cc3)CCN(C(=O)N3CCN(C(C)=O)CC3)C2)cc1)(C(F)(F)F)C(F)(F)F CHEMBL3957820
CNc1nc(C(=O)N2CC3CCC2CN(S(C)(=O)=O)C3)cs1 CHEMBL3473540
COc1ccc(-n2nc(C(F)(F)F)cc2-c2ccc(N)cc2)cc1 CHEMBL47687
O=[N+]([O-])c1cn2c(n1)OCC(OCC#Cc1ccc(-c3ccc(F)cc3)cn1)C2 CHEMBL1836444
CC(C)CC1Nc2cc(Cl)c(S(N)(=O)=O)cc2S(=O)(=O)N1 CHEMBL2104197
O=S(=O)(Cc1c(F)cccc1Cl)c1ccc(-c2ccccn2)nn1 CHEMBL1834138
Clc1ccc(Cc2nc3cc4ccccc4cc3[nH]2)cc1Cl CHEMBL1965893
Cc1ccc2[nH]c3c(c4c(c5ccnn53)C(=O)NC4=O)c2c1 CHEMBL2041915
O=C(CCc1ccc(C(F)(F)F)cc1)Nc1ccc2nc(N3CCCCC3)ccc2c1 CHEMBL215662
CC=Cc1cn2c(-c3ccc(C(O)=NC4CC4)c(Cl)c3)cnc2c(NCCC(F)(F)F)n1 CHEMBL3909678
CCn1cc(C(=O)Nc2ccc(C(C)(C)C)cc2)c(=O)c2cc(C(C)(C)C)ccc21 CHEMBL3358832
COc1ccc(Cn2nc(C)cc2CC(=O)c2ccccc2F)cc1 CHEMBL569579
COc1cccc(Nc2nc3ccccc3cc2-c2ccccc2)c1 CHEMBL2069811
Cn1cc(NC(=O)c2cnn3ccc(NC4CCCCNC4)nc23)c(C(F)F)n1 CHEMBL3634510
CC1C(c2ccccc2)CC(=O)N1CC(N)=O CHEMBL2391145
Cc1[nH]c2ccccc2c1C=NNC(=O)c1cc(C(C)C)n[nH]1 CHEMBL3208606
CCN(CC)C(=O)C1CCC2C3CCC4=C(C#N)C(=O)CCC4(C)C3CCC12C CHEMBL3349101
O=C(c1cccc(S(=O)(=O)N2CCc3ccccc32)c1)N1CCc2ccccc2C1 CHEMBL1733575
COc1ccccc1NCc1nnc2n1CCCCC2 CHEMBL1363039
O=C1N(c2cc(C(F)(F)F)nc(C(F)(F)F)c2)CCN1c1cnccc1C1CC1 CHEMBL3677972
Clc1cccc(-c2nc3ccccn3c2Nc2ccc3c(c2)OCCO3)c1 CHEMBL1565356
CC(C)(C)c1ccc(NC2=NCCO2)cc1 CHEMBL388355
C=CCc1cc(C=CC(=O)C=Cc2ccccc2Cl)ccc1OC CHEMBL3115552
Nc1nc(N)c2c3c(oc2n1)CN(Cc1ccc(C(=O)NC(CCC(=O)O)C(=O)O)cc1)CC3 CHEMBL418214
COCCc1nc2ccc(C(=O)N3CCCCC3COC)cc2o1 CHEMBL1886427
CC1CCC2C(C)C(C#Cc3cccc(C#CC4OC5OC6(C)CCC7C(C)CCC(C4C)C57OO6)c3)OC3OC4(C)CCC1C32OO4 CHEMBL2368043
O=C(CSc1nnc(-c2cccnc2)o1)Nc1ccc(Cl)cc1 CHEMBL1390904
O=C(NC1C(=O)N(c2ccc(F)cc2)C1c1ccc(O)cc1)c1ccc(F)cc1 CHEMBL3402514
CCC(C)NC(=O)Cn1c(=O)n(CCCCC(=O)NCc2ccco2)c(=O)c2ccccc21 CHEMBL1522698
O=c1cc(-c2ccccc2)c2ccc(OCc3cccc(Oc4ccccc4)c3)cc2o1 CHEMBL563092
N#CCC1(O)OC(CO)C(O)C(O)C1O CHEMBL319916
CC(=O)Nc1ccc(NS(=O)(=O)c2ccc3c(c2)oc(=O)n3C)cc1 CHEMBL1370910
Fc1ccc(-c2cn3c(Cl)cnc3nc2-c2ccc(CN3CCC(c4n[nH]c(-c5ccccn5)n4)CC3)cc2)cc1 CHEMBL3672064
COc1cccc(C(=O)NCCON=C2CC3C(C)(C(=O)O)CCCC3(C)c3cc(Br)c(C(C)C)cc32)c1 CHEMBL3746411
Cc1ccc(C(=O)N2CCC2c2nc(-c3ccccc3OC(F)(F)F)no2)c(-n2nccn2)c1 CHEMBL3902440
C=C1C(O)CC(=CC=CCC(C)=CC(C)CCCC(C)(C)O)CC1O CHEMBL456004
CCCOc1ccc(C(=O)N(Cc2ccc(N(C)C)cc2)CC2CCCO2)cc1 CHEMBL1442482
Nc1csnc1-c1nnc(Nc2ccc(Cl)cc2)o1 CHEMBL1096856
Cc1cc(Nc2ccc(N(C)C)cc2)n2ncnc2n1 CHEMBL582694
CN(CCN1CCN(c2ccccc2)CC1)c1cccc(NS(C)(=O)=O)c1 CHEMBL3262402
CC1CCC2C(CNS(C)(=O)=O)=C(C(F)(F)F)OC3OC4(C)CCC1C32OO4 CHEMBL3038041
COc1ccc(C(CC(=O)c2c(O)c3ccccc3oc2=O)c2c[nH]c3ccccc23)c(OC)c1 CHEMBL3752454
CC(C)(CNCc1ccc(C(F)(F)F)cc1)c1nc(-c2ccc(Cl)c(O)c2)c(-c2ccncc2)[nH]1 CHEMBL526432
Cc1ccc(S(=O)(=O)c2c(COC(=O)c3cccc(Cl)c3)c(-c3ccccc3)nn2C)cc1 CHEMBL1340274
COC(=O)CCCNC(=O)NCc1cc(O)c(O)c(Br)c1Cc1cc(O)c(O)c(Br)c1Br CHEMBL492152
O=C(O)c1cc(N(Cc2ccsc2)Cc2ccsc2)[nH]n1 CHEMBL564300
COc1cccc(-c2cnc3c(N)nc4ccccc4n23)c1 CHEMBL3786292
O=C1c2ccccc2C2=Cc3ccccc3C(O)N12 CHEMBL1985242
CCOC(=O)CNC(=O)C=Cc1ccc2c(c1)OCO2 CHEMBL1374445
CC(C)CC(C(=O)NCC#N)c1csc(-c2ccccc2)n1 CHEMBL331422
COC(CC=CC=CCCC=CCC(C)C=CC(=CC(=O)O)CC(=O)O)C(C)=CC=C(C)C(=O)O CHEMBL1968149
O=C(C=Cc1ccc(CN(CCc2c[nH]c3ccccc23)C2CCOCC2)cc1)NO CHEMBL357231
CC1C(O)C(O)C(O)CN1CCO CHEMBL273029
Cc1ccc(N(C(=O)c2snnc2C)C(C(=O)NC2CCCCC2)c2cccc(O)c2)cc1Cl CHEMBL2227863
CCc1ncnc(-c2ccc(C(=O)N3CCN(CCO)CC3)c(Cl)c2)c1C#Cc1ccc(N)nc1 CHEMBL3641010
CCCCCOc1ccc2cc(-c3noc(C4CCCN4C(=N)N)n3)ccc2c1 CHEMBL3813833
O=C(O)C(O)CC(O)=Nc1nnc(CCCCc2nnc(N=C(O)Cc3cccc(F)c3)s2)s1 CHEMBL3949363
Cc1[nH]c(=O)n(C2CCCCC2)c1-c1ccccc1OC(C)C CHEMBL404844
Fc1ccc(OCc2nc3c(OCCCNCc4cccnc4)cccc3o2)c(F)c1 CHEMBL1242544
CCC1CN(c2ccc(C(F)(F)F)cc2C#N)c2ccc(S(=O)(=O)Nc3nccs3)cc2O1 CHEMBL3909869
CC(C)(C)C(=O)NC(CO)Cc1ccc(O)cc1 CHEMBL3114815
Cc1cc(C)cc(S(=O)(=O)n2c(SCC(=O)Nc3ccccc3Br)nc3ccc(Cl)cc32)c1 CHEMBL3114035
Cc1ccc(CN2CCC3C(=O)N(Cc4cccnc4)CCOC3C2)o1 CHEMBL3555656
Cc1ccc(C)c(N2CCN(c3ncnc4c3nc3n4CCCC3)CC2)c1 CHEMBL1552231
CN(Cc1ccccc1)S(=O)(=O)Nc1ncnc(OCCOc2ncc(Br)cn2)c1-c1ccc(Br)cc1 CHEMBL2163688
Cc1ccc(N(C(=O)c2ccc(S(=O)(=O)N3CCOCC3)cc2)C2C=CS(=O)(=O)C2)cc1 CHEMBL1599724
N=C(N)SCc1cc(Cl)cc(Cl)c1O CHEMBL1978536
CCOC(=O)C1CSC(=CCC2CCC(OC3OC(C)C(O)C(N(C)C)C3O)C(C)C(O)CC(=O)OC(CC)C(COC3OC(C)C(O)C(OC)C3OC)C=C(C)C=CC2=O)N1 CHEMBL42581
CCOC(=O)CNS(=O)(=O)c1cc(-c2nn(C)c(=O)c3ccccc23)ccc1C CHEMBL1465935
COc1cc(C(=O)Nc2ccc(NC(=O)c3ccccn3)cc2)cc(N2CCC(=O)NC2=O)c1 CHEMBL3343055
Cc1cn2c(nc1=O)OC1C(O)C(CO)OC12 CHEMBL3251296
N#Cc1ccc(COc2ccc(S(=O)(=O)N3CCC(O)CC3C(=O)NO)cc2)cc1 CHEMBL414597
O=C(NN=Cc1oc(O)c2ccccc12)c1ccccc1 CHEMBL3212706
CCCOc1ccc(-c2ccc(C=CC(=O)Nc3ccc(NC(=O)Cc4ccc(C)cc4)c(C(=O)c4ccccc4)c3)o2)cc1 CHEMBL89599
OCc1cc2ccccc2nc1NCC1CCN(CC(F)(F)F)C1 CHEMBL3463663
CNc1ncc2ccc(Oc3cc(C(=O)c4c(-c5ccccc5)n(C)n(-c5ccccc5)c4=O)ccc3N)cc2n1 CHEMBL3407850
CCNc1cc(-c2n[nH]c(NCC)n2)ccn1 CHEMBL42010
Cn1cc(-c2cnc3ccc(NS(=O)(=O)c4ccc(Cl)cc4Cl)nc3c2)cn1 CHEMBL3600477
COc1ccc2c(=O)n(CC3(C)NC(=O)NC3=O)[nH]c2c1 CHEMBL1078397
CCOC(=O)c1cnc2scc(-c3ccccc3C)n12 CHEMBL3342383
COc1cccc(-c2c(C)n(Cc3c(F)cccc3F)c(=O)n(CC(C)NC3CCC3)c2=O)c1F CHEMBL3085404
COc1ccc(C)cc1NS(=O)(=O)c1ccc(NC(=O)CN(c2cc([N+](=O)[O-])ccc2C)S(C)(=O)=O)cc1 CHEMBL1543599
CCN(CC)CC(=O)Nc1cc(OC)c(OC)cc1C CHEMBL3247161
CCC(O)(c1ccccc1)N1CCC(NC(=O)c2cccc3ccccc23)CC1 CHEMBL228866
Nc1nc(=O)c2cnn3c2n1CC=C3c1cccc(C(F)(F)F)c1 CHEMBL342023
Cc1cccc(CS(=O)(=O)Cc2ccc(C(=O)NCCCN3CCCC3)o2)c1 CHEMBL1381670
CCC(C)C(NC(=O)C(CCCN=C(N)N)NC(=O)C(CCCN=C(N)N)NC(=O)C1CNC(=O)CC(NC(=O)C(N)Cc2ccc(O)cc2)C(=O)NC(Cc2c[nH]c3ccccc23)C(=O)NC(Cc2ccccc2)C(=O)N1)C(=O)NC(CCCN=C(N)N)C(=O)N1CCCC1C(=O)NC(CCCCN)C(N)=O CHEMBL414904
Cn1cc(-c2cccc(Oc3nccc(-c4cn[nH]c4)n3)c2)c2nc3ccccc3cc21 CHEMBL3315031
N=C(N)C1=CN(C2CC(O)C(CO)O2)C2=NC=NC(=O)C12 CHEMBL3142548
CCn1nc(C)c(CNC(=O)NCC(C)(O)c2ccc(C)o2)c1C CHEMBL3457537
O=c1ccc2cc(OCCCCSCC3CCCN4CCCCC34)ccc2o1 CHEMBL1782747
CNC(C)C(O)=Nc1cc(-c2nn(C)c3ncnc(N)c23)cc(N=C(O)c2ccccn2)n1 CHEMBL3943738
CC(C)CC(NC(=O)NCc1ccccc1F)C(=O)NO CHEMBL2332517
Cc1noc(NS(=O)(=O)c2ccc(NC=CC(=O)c3ccncc3)cc2)c1C CHEMBL1329130
CCC(C)C(NC(=O)CCCOc1ccc2ccc(OCCCC(=O)NC(C(=O)NC(CC(C)C)C(=O)NC(C(=O)OC)C(C)C)C(C)C)cc2n1)C(=O)NC(C(=O)NC(CC(C)C)C(=O)OC)C(C)O CHEMBL224644
C=Cc1c(C)c2cc3nc(c4c5[nH]c(cc6nc(cc1[nH]2)C(C)=C6CC)c(C)c5C(=O)C4(O)C(=O)OC)C(CCC(=O)OC=C(C)CCCC(C)CCCC(C)CCCC(C)C)C3C CHEMBL451898
CS(=O)(=O)NCc1ccc(N2CCCCC2)c(NC(=O)c2ccc(C#N)o2)c1 CHEMBL250157
CC(NC(=O)c1[nH]cnc1C(=O)N1CCc2ccccc2C1)C(=O)OCc1ccccc1 CHEMBL1449613
COc1ccc2c(c1)CN1CCc3c(cc(OC)c(OC)c3OC)C1C2 CHEMBL73846
CC(C)c1ccccc1N1C(=O)c2ccc(O)cc2C1=O CHEMBL248602
CN(CCCN1CCC(C(=O)c2ccc(F)cc2)CC1)C(=O)c1nsc2ccccc12 CHEMBL75653
Cc1nc(N2CCC(O)CC2)c2[nH]c(-c3ccccc3)cc2n1 CHEMBL137236
CCOC(=O)C(Nc1ccc(CNC(=O)C2SCCN2C(=O)CC(N)Cc2cc(F)c(F)cc2F)cc1)C(C)C CHEMBL1739541
O=C(CN1CCCC(c2ccccc2)(c2ccccc2)C1=O)N1CC(c2ccc(C(F)(F)F)cc2)C1 CHEMBL1949961
CN(C)C(=O)Oc1cccc(OCC=CCOc2ccc(C(F)(F)F)cc2)c1 CHEMBL2230079
N#CC1CN(C(=O)C2CCC(c3nnn4cnc5[nH]ccc5c34)CC2)C1 CHEMBL3955124
CCCNc1ncnc2c1ncn2C1OC(COS(=O)(=O)NC(=O)c2ccccc2O)C(O)C1O CHEMBL1199216
Cc1c(-c2ccccn2)nc2ncccc2c1N1CC(C)(C)c2ncc(N3CCOCC3)cc21 CHEMBL3701660
CC(C)NC(=O)N(C1CC1)C1CCC2C3CCC4N(C)C(=O)C=CC4(C)C3CCC21C CHEMBL1079320
CC=C1C2C=C(C)CC1(C(=O)OC)CC(NCCCCCCCNc1c3c(nc4ccccc14)CCCC3)C2 CHEMBL210453
COC(=O)c1scc(-c2ccc(C)cc2)c1S(=O)(=O)N1CCN(c2ccc(C)cc2C)CC1 CHEMBL1396348
CC1(C)COC2(CCC(NC3CCC(Nc4ccnc5cc(C(F)(F)F)ccc45)CC3)CC2)OO1 CHEMBL1649749
CC(C)Oc1ccc(N=c2nc(O)n(CCO)c(=O)n2Cc2ccc([N+](=O)[O-])cc2)cc1F CHEMBL3908936
O=C(Nc1ccc(C2CCCCC2)cc1)c1nc(-c2cccc3ccccc23)oc1Cc1ccc(OP(=O)(O)O)cc1 CHEMBL3696067
O=C1c2ccccc2N(Cc2ccccc2)S(=O)(=O)N1Cc1ccccc1Cl CHEMBL323081
CC(=O)c1nn(CC(=O)N2C(C(O)=NC(C)C3CC3(Cl)Cl)CC3CC32)c2ccccc12 CHEMBL3945440
CCC1CC(N(Cc2cc(Cl)cc(Cc3cncc(C(F)(F)F)c3)c2)c2nnn(C)n2)c2nc(C(F)(F)F)ccc2N1C(=O)OC(C)C CHEMBL2017392
O=C(NC1CCN(CCCCc2ccccc2)C1)C12CC3CC(CC(C3)C1)C2 CHEMBL311095
O=C(O)c1cc(=O)c2c(ccc3c4ccccc4sc32)[nH]1 CHEMBL3245532
CCN=c1[nH]c(Nc2cn(C(C)(C)c3ncn(CC)n3)nc2Cl)ncc1C(F)(F)F CHEMBL3930752
Cc1ccc(NC(=O)CN2CCCN(Cc3nc4ccccc4[nH]3)CC2)cc1C CHEMBL1098197
COc1cc2nccc(O)c2cc1-c1cnco1 CHEMBL359161
CCn1cc(C(=O)O)c(=O)c2cc(F)c(N3CCN(CC(=NN=C(N)S)c4ccccc4)CC3)c(F)c21 CHEMBL311022
CCOC(=O)c1c(NC(=O)COC)sc(C)c1C CHEMBL1410120
O=S(=O)(c1ccc(OCC(O)CN2CCN(c3ccccc3O)CC2)cc1)N1CCOCC1 CHEMBL1350084
CC(C)CC1c2[nH]c3ccccc3c2CCN1C(=O)CCc1ccccc1 CHEMBL579511
COc1cc2c(C=C3C(=O)Nc4cc(Cl)ccc43)c(Cl)n(C)c2cc1C CHEMBL1215586
O=C(NCC1CCNCC1)c1ccccc1-c1ccc(C(F)(F)F)cc1 CHEMBL1085071
Cc1ccccc1NC(=S)NC(CC(C)(C)C)NC(=O)C=Cc1ccccc1 CHEMBL3966572
Cc1ccc(CCNS(=O)(=O)c2c(C)nc3sc(C)c(C)n3c2=O)cc1 CHEMBL1882955
O=C(Nc1ccc(N(CCCl)CCCl)cc1)Nc1cccc(OCCN2CCCCC2)c1 CHEMBL1643821
CCOC(=O)c1cn(CC2CC2)c2c(C#N)c(-c3ccc(OC)cc3)c(CN(C)CCc3ccccn3)n2c1=O CHEMBL334816
CCCCCCCCCC(O)=C1C(=O)NC(CCO)C1=O CHEMBL1213657
CC(C)n1cnc2c(NCc3ccc(-c4ccccn4)cc3)nc(NCC(O)CO)nc21 CHEMBL2089032
COc1ccccc1OCCNCC(O)COc1ccc2oc3ccccc3c2c1 CHEMBL2440821
CC(C)OC(=O)NC1=NCC(c2ccccc2F)N1C CHEMBL2260590
COC(C)(C)CCn1nc(Nc2c(C)cccc2C)c2cnc(Nc3ccc(N4CCNCC4)cc3)nc21 CHEMBL472392
CC1CN(C(c2ccccc2)c2ccc3c(c2)CN(CCC(=O)O)C3)C(C)CN1Cc1ccccc1 CHEMBL204704
CCC(CC)C(=O)Nc1cc2c(Nc3ccc(F)c(Cl)c3)ncnc2s1 CHEMBL3233757
COCCC1(C(=O)N2CCN(c3cc(C(F)(F)F)ccn3)CC2)CCC(NC2CCOCC2OC)C1 CHEMBL1683083
CCCc1[nH]c(C2Cc3ccccc3N2C(=O)CN)nc1C(=O)OCC CHEMBL138204
NC(=O)c1nn(-c2ccccc2)c2c1ccc1[nH]ncc12 CHEMBL360986
CCC(C(=O)Nc1ccccc1OC)c1ccccc1 CHEMBL2163683
CC(=O)NC1CN(Cc2nccn2C)CC1c1ccc(C)cc1 CHEMBL3481817
CN(C)c1ccccc1-c1cc(NCc2cncn2Cc2ccc(-c3ccccc3)cc2N)ccc1Cl CHEMBL2440962
CCOC(=O)CC(=O)c1cn(C(=O)OC(C)(C)C)c2ccccc12 CHEMBL2035668
CCc1nc2c(n1Cc1ccc(-n3cccc3-c3nn[nH]n3)cc1)C(=CC(=O)O)CCCC2 CHEMBL43540
CCN(CC)C(=O)N1CCC(C)CC1.O=C(O)CC(O)(CC(=O)O)C(=O)O CHEMBL3260659
CSc1ccc(-c2cc(C(F)(F)F)nn2-c2ccc(S(N)(=O)=O)cc2)cc1C CHEMBL28913
O=C(NN=Cc1ccco1)C(=Cc1cccc([N+](=O)[O-])c1)NC(=O)c1ccccc1 CHEMBL3193950
C=CC(=O)Nc1cccc(-n2c(=O)n(C)c3cnc(Nc4ccc(Oc5ccnc(C(=O)NC)c5)cc4)nc32)c1 CHEMBL3785329
CN(C)C(=O)C(=O)NC(C)(C)c1nc(C(=O)NCc2ccc(F)cc2)c([O-])c(=O)n1C CHEMBL462254
Cc1ccc(NS(=O)(=O)c2ccc3c(c2)NC(=O)CC(=O)N3)cc1C CHEMBL1450740
COc1ccc(F)cc1CNCCCNc1ccnc2cc(Cc3ccc(C#N)cc3)ccc12 CHEMBL1834989
Cc1cc2nc3c(nc2cc1C)CCCC3 CHEMBL1372743
Cc1cnc(C(=O)Nc2ccc(C)c(S(=O)(=O)N3CCCCCC3)c2)cn1 CHEMBL1473723
CN1CCC(F)(COc2ccc(S(=O)(=O)N=C(O)c3ccc(N4CCN(CC5=C(c6ccc(Cl)cc6)CC(C)(C)CC5)CC4)cc3Oc3c[nH]c4nccc-4c3)cc2Cl)CC1 CHEMBL3958966
O=C(NO)c1cc(CS(=O)(=O)c2cccc(Cl)c2)on1 CHEMBL186285
CC(C)c1cc(Br)cc(C(C)C)c1N1C(=O)c2c(F)c(F)c(F)c(F)c2C1=O CHEMBL215051
CCc1cc(=O)c2ccc3c(c2o1)C(OC(=O)c1cccc(C(F)(F)F)c1)C(OC(=O)c1cccc(C(F)(F)F)c1)C(C)(C)O3 CHEMBL1630494
N=C(N)c1ccc(NC(=O)c2ccc3c(c2)CCN(CC(=O)O)C3=O)cc1 CHEMBL292795
N=C(N)NCCCC1NC(=O)C2(CCC2)NC(=O)C2CCCN2C(=O)C(Cc2cccc(-c3ccccc3)c2)NC(=O)C(N)CCCCCCCCNC(=O)C2CCCN2C1=O CHEMBL2314815
N#C[BH2-][n+]1cn(C2CC(O)C(COP(=O)(O)OC3CC(n4cnc5c(=O)[nH]c(N)nc54)OC3CO)O2)c2nc(N)[nH]c(=O)c21 CHEMBL2310966
COc1ccc(S(=O)(=O)NCc2ccco2)cc1N(C)S(=O)(=O)c1ccccc1 CHEMBL1511771
COc1cc(-c2nc(N(C)Cc3ccccc3)ncc2C(=O)NCCOc2ccccc2)cc(OC)c1OC CHEMBL510598
CC1CCCCOC(CN(C)Cc2ccc(C(F)(F)F)cc2)C(C)CN(C(C)CO)C(=O)c2cc(NC(=O)NC3CCCCC3)ccc2O1 CHEMBL2360393
O=C1NC(=O)c2c1c1[nH]cnc1c1[nH]c3ccccc3c21 CHEMBL240747
CN(C(=O)c1ccccc1Cl)c1ccccc1C(=O)NCCc1ccccc1 CHEMBL1586040
COc1ccc(-c2cc(C(F)(F)F)nc(SCC(=O)N3CCCCC3C)n2)cc1OC CHEMBL1472833
O=S(=O)(c1cccc2cnccc12)N1CCN(CCO)CC1 CHEMBL257473
O=C(Nc1ccccc1C(=O)O)c1ccc(-c2ccc(F)c(F)c2)c(Oc2ccccc2)c1 CHEMBL426597
Cc1nn(C(C)C)c2cn(CC(=O)NC3CCSCC3)nc12 CHEMBL3445844
COc1ccc(Cl)cc1NC(=O)CN1C(=O)NC(Cc2c[nH]c3ccccc23)C1=O CHEMBL1699546
Oc1nc(-c2ccc(F)cc2)sc1-c1ccccc1 CHEMBL68429
COc1ccc(OC(c2cnc(N(C)C)nc2)C(Oc2ccc(OC)cc2)C(COC(c2ccccc2)(c2ccccc2)c2ccccc2)OS(C)(=O)=O)cc1 CHEMBL3326634
Cc1ccc(Cl)cc1NC(=O)CCS(=O)(=O)c1ccc(Br)s1 CHEMBL1598817
CCN(CC)CCOC(=O)c1ccc(NC(=O)OCOCOCOCOCOCOC(=O)CCCCC2SCC3NC(=O)NC32)cc1 CHEMBL24010
CCCCC(N1CCOCC1)C(O)(c1cccnc1)c1cccnc1 CHEMBL1088803
O=C(CCCC(=O)c1ccccc1)NC1CCN(Cc2ccc(Cl)cc2)C1 CHEMBL187476
CCCOc1ccc(C(=S)NCc2ccc(F)cc2)cc1 CHEMBL1704720
CC(=O)c1cc(Cl)c(F)cc1OCC(=O)Nc1ccccc1C(=O)O CHEMBL388841
COc1ccc(-n2c(-c3ccccc3)cc(-c3cccs3)c2-c2cccs2)cc1 CHEMBL1967764
Cc1ccc(C)c(-n2nnnc2Sc2nnnn2-c2ccccc2)c1 CHEMBL1611371
Cc1c(CSc2nc3ccccc3[nH]2)cccc1SCCO CHEMBL134699
COc1cc(Nc2ncc3c(n2)-c2ccc(Cl)cc2C(c2c(F)cccc2OC)=NC3)ccc1C(=O)[O-] CHEMBL3586471
CC(=O)OCCOCn1cnc2c(Cl)ncnc21 CHEMBL288299
COc1ccccc1C(C)Nc1ncnc2c1CN(c1ccc(C)cn1)CC2 CHEMBL3643314
C#Cc1nc(N)c2ncn(C3OC(COS(N)(=O)=O)C(O)C3O)c2n1 CHEMBL2000019
Cc1ccc(NC(=O)N2CC=C(c3c[nH]c4ccccc34)CC2)cc1Cl CHEMBL1317752
CONC(=S)Nc1ccc([N+](=O)[O-])cc1 CHEMBL258742
COc1ccccc1CNc1nc(-c2ccc3c(c2)OCO3)nc2ccccc12 CHEMBL1316979
COCc1c(C(=O)Nc2ccc(C)c(S(=O)(=O)N3CCOCC3)c2)oc2ccccc12 CHEMBL1897842
CCNC(=O)C1(C)CCCN(C(=O)c2ccnc(Cl)c2)C1 CHEMBL2355265
NC(Cc1c[nH]c2ccccc12)C(=O)N1Cc2ccccc2CC1C(=O)NC(CC(=O)O)C(=O)O CHEMBL289327
O=c1n(Cc2cc3c(cc2Cl)OCO3)c(=O)n2n1CCC1C(=NOCc3ccccc3)C3OC3C(O)C12 CHEMBL1440534
CN(C)CCNCc1nn2c3ccccc3c(=O)c3c(NCCN(C)C)ccc1c32 CHEMBL268630
CCc1c(C)sc(NC(=O)Cc2ccccc2)c1C(=O)OC CHEMBL2349639
CC1(C)CC(=O)C=C(Nc2cccc(C(F)(F)F)c2)C1 CHEMBL2144537
CCCCCCCCNC(=O)Cn1cc(CCCCCc2c[nH]c(N)n2)nn1 CHEMBL1617899
CC(C)=CCCC(C)=CC=NNC(=O)Nc1nnc(-c2ccc(C)cc2)o1 CHEMBL2236472
Cc1noc(C)c1S(=O)(=O)NC(=O)COc1ccc(C(C)C)cc1 CHEMBL3489492
Nc1nc2nc(C3CCCN(C(=O)c4cncs4)C3)ccc2s1 CHEMBL3449827
COC1(c2csc(Sc3ccc4c(c3)CCC4=NO)c2)CCOCC1 CHEMBL283523
CSC(=C(S)c1ccccc1)c1ccccc1 CHEMBL1980221
O=C(C=Cc1ccc2c(c1)OCO2)c1ccc[nH]1 CHEMBL1477453
Nc1ccc(NC(=O)Nc2cccc3c2C(=O)c2c-3n[nH]c2-c2ccc3c(c2)OCO3)cc1 CHEMBL253429
CCOc1cccc2sc(N(CCN(CC)CC)C(=O)c3ccco3)nc12 CHEMBL1475628
N=C(O)C(CCCF)C(CCC(F)(F)F)C(O)=NC1N=C(c2ccccc2)c2cccc(Cl)c2NC1=O CHEMBL3956533
OCCCNc1nc(Nc2ccccc2)nc(Nc2ccccc2)n1 CHEMBL3991108
N=C(N)SCCc1c[nH]cn1 CHEMBL1490875
O=S(=O)(NCCc1ccccc1)c1ccc(F)cc1Br CHEMBL1894153
O=C(COc1ccc(C=NNC(=O)c2ccncc2)cc1)Nc1ccccc1Br CHEMBL3621787
COc1ccc2ccc(=O)oc2c1C(C=Cc1ccc(C(F)(F)F)cc1)=NNC(N)=O CHEMBL3393925
CCCS(=O)(=O)Nc1ccc(F)c(-n2cc(-c3cncnc3)c3nc(N(C)C4CCNCC4)ncc32)c1F CHEMBL3702565
CN1C(c2ccccc2)CC(C)(O)CC1c1ccccc1 CHEMBL1976172
COc1ccc(C2C(C(=O)O)C(c3ccc4c(c3)OCO4)CN2CC(=O)NCC(c2ccccc2)c2ccccc2)cc1 CHEMBL332808
CN(Cc1ccccc1)c1nc2c(c(=O)[nH]c(=O)n2C)n1CCCSc1ncccn1 CHEMBL579362
O=C(NS(=O)(=O)c1ccc([N+](=O)[O-])cc1)C(Sc1nc2cc(Cl)ccc2s1)c1ccccc1 CHEMBL3779912
COc1ccc(-c2[nH]c(-c3ccc(C)cc3)nc2SCC(=O)Nc2nccs2)cc1 CHEMBL1558398
Clc1ccc(Sc2cnc3ccccc3n2)cc1 CHEMBL1361702
Cn1ncc2c(Br)cccc21 CHEMBL2071547
COC(=O)C(NC(=O)C12CCC(C)(C)CC1C1=CCC3C4(C)Cc5c([nH]c6ccccc56)C(C)(C)C4CCC3(C)C1(C)CC2)C(C)C CHEMBL555676
CCC(C)C1NC(=O)c2nc(oc2-c2ccccc2)-c2coc(n2)-c2csc(n2)-c2coc(n2)-c2coc(n2)C(COC(=O)COCCOCCOC)NC(=O)C(C(C)C)NC1=O CHEMBL503257
CC(C)(c1ccc(NC(=O)c2ccc(-c3ncccc3Cl)cc2)cc1)C(F)(F)F CHEMBL238016
CSc1nc2cc(Cl)c(Cl)cc2n1C1CCCC1 CHEMBL1946637
Oc1ccc(-c2oc(-c3ccc(O)cc3)c(-c3ccc(O)cc3)c2-c2ccc(O)cc2)cc1 CHEMBL338926
O=[N+]([O-])c1ccc(C=NNC2=NS(=O)(=O)c3ccccc3N2c2ccccc2)o1 CHEMBL400938
CC(C)CC(NC(=O)N1CC(=O)Nc2ccccc21)C(=O)NC(Cc1c[nH]c2ccccc12)C(=O)O CHEMBL1451297
COc1ccc(NC2CCCN(C(=O)c3oc(C)cc3C)C2)cc1OC CHEMBL1421235
Cc1cc(OCCCNCC2CCCN(C)C2)ccc1-c1nc2c(C)c(F)ccc2[nH]1 CHEMBL1084354
Cn1cc(-c2ccc(Oc3nccnc3-c3ccncc3)cc2)c2ncc(Cl)cc21 CHEMBL3315043
CC(C)C#CC1(C(F)(F)F)OC(=O)Nc2ccc(N)cc21 CHEMBL431821
CCN(Cc1cccnc1)CC1CCCO1 CHEMBL3470107
Cc1ccc2ccccc2c1OC(C)C1=NCCN1 CHEMBL347028
CCOC(=O)c1ccc(N2CCN(c3cc(C)ccc3C)CC2)c(NC(=O)Nc2ccc(Cl)c(Cl)c2)c1 CHEMBL579697
CC(C)(C)OC(=O)N1CCN(C(=O)Cn2cc(CN3C(=O)C(=O)c4c(Cl)ccc(Cl)c43)nn2)CC1 CHEMBL3883494
O=[N+]([O-])c1ccc(Oc2ccc(N=C=S)cc2)cc1 CHEMBL304432
O=C1c2cccc3cccc(c23)N1CCCCCCN1CCN(c2ccccc2)CC1 CHEMBL152042
COc1ccc2c(c1N)CCCC=C2c1cc(OC)c(OC)c(OC)c1 CHEMBL3087395
CC(NC(=O)C(Cc1ccccc1)NS(=O)(=O)c1cccc2c(N(C)C)cccc12)C(=O)Nc1n[nH]c(=S)s1 CHEMBL3142608
CCOc1ccc(C2C3=C(O)CCCC3=Nc3ccc4ncccc4c32)cc1 CHEMBL1572420
COc1ccc(OCc2nc(N)nc(Nc3ccccc3)n2)cc1 CHEMBL1583094
O=[N+]([O-])c1ncn(CCCN2CCN(c3ncccn3)CC2)n1 CHEMBL3216365
CCCCOC(=O)c1ccc(NC(=O)C(=O)NCCN(CC)CC)cc1 CHEMBL1595660
Oc1ccc(C2=Cc3cc(O)ccc3C23Cc2ccccc2C3)cc1 CHEMBL281499
CCCc1c(C(=O)NN=C(C)c2ccc(CC(C)C)cc2)nnn1-c1nonc1N CHEMBL2130674
NC(=O)c1sc2nc3c(c(-c4ccco4)c2c1N)CCCCCC3 CHEMBL1094038
O=c1nc(OCC2COc3ncccc3O2)cc2n1CCc1cc(OCc3ccncc3)ccc1-2 CHEMBL3719180
CCCN(CCCCCCN(CCC)C1CCc2c(O)cccc2C1)C1CCc2c(O)cccc2C1 CHEMBL2206272
O=C(Nc1cccc(O)c1)c1ccccc1Sc1ccc2c(C=Cc3ccccn3)n[nH]c2c1 CHEMBL3955718
O=C(NCCCO)c1ccc2c(c1)C(=O)c1ccccc1-2 CHEMBL467566
CC(C)CC(N)c1cccnc1N1CCN(C(=O)C(C)Cc2ccc(Cl)cc2Cl)CC1 CHEMBL236978
CC1CCCCN1c1nc2cc(C(=O)O)ccc2nc1-c1ccc2[nH]ccc2c1 CHEMBL3716272
CC(O)C(C(=O)O)N(C)C(=O)C(OCc1ccccc1)C(O)C(O)C(OCc1ccccc1)C(=O)N(C)C(C(=O)O)C(C)O CHEMBL149863
Cc1ccc(C(=O)NCc2ccc3c(c2)CCO3)cc1C CHEMBL1374579
COC1CC(C)CC2=C(NCCN(C)C)C(=O)C=C(NC(=O)C(C)=CC=CC(OC)C(OC(N)=O)C(C)=CC(C)C1=NO)C2=O CHEMBL501269
COc1ccc(S(=O)(=O)N(C)NS(=O)(=O)c2ccccc2[N+](=O)[O-])cc1 CHEMBL69864
CC(c1ccc(-c2ccc(=O)n(C)c2)cc1)N1CCC(CCCO)(c2ccccc2)OC1=O CHEMBL3664710
CCc1ccc(OCCNC(=O)c2cc(SC)ccc2Cl)cc1 CHEMBL1442392
COc1ccc(-c2cccc(NC(=O)c3ccccc3)c2)cc1CN1CCCN(C)CC1 CHEMBL531156
CC(C)(SCc1ccccc1)C(N)C(=O)NC(C(=O)O)C1OC(n2ccc(=O)[nH]c2=O)C(O)C1O CHEMBL3707034
COC(=O)c1ccc(C(C)OC2OC3OC4(C)CCC5C(C)CCC(C2C)C35OO4)cc1 CHEMBL349267
Cc1nnc(SCC2=C(C(=O)O)N3C(=O)C(NC(=O)c4cc(F)c(F)cc4Cl)C3SC2)s1 CHEMBL1503248
NC1CC1c1ccccc1 CHEMBL1255743
O=C(CN1CCCCC1)N1N=C(c2ccc(Cl)cc2)CC1c1ccccc1O CHEMBL3394495
COC(=O)C1=C2Nc3c(O)cccc3C23CCN2CC(C(C)=O)C1CC23 CHEMBL1163799
O=C(CON=Cc1ccc(OC(F)F)cc1)NC1CCCCC1 CHEMBL3214619
Cc1cc(Br)ccc1NC(=O)CN(C)Cc1cccs1 CHEMBL1324340
O=[N+]([O-])c1cc([N+](=O)[O-])c(S(=O)(=O)O)c([N+](=O)[O-])c1 CHEMBL3586251
N#Cc1c(-c2ccccc2)cc(-c2ccccc2)nc1N=C1SCC(=O)N1c1ccccc1 CHEMBL3408391
CC(=O)CC(O)CC(=O)C1OC(=O)CCCCCc2ccccc21 CHEMBL1900293
CCCSc1ccc(-c2nn(-c3ccccc3)cc2C=C(C#N)C(=O)N2CCOCC2)cc1 CHEMBL1302541
Cn1c(CNc2ccc(C(=N)N)cc2F)nc2cc(C(=O)N(CCC(=O)O)c3ccccc3F)ccc21 CHEMBL3415057
CCCCCCc1ccc(Oc2cnccn2)c(O)c1 CHEMBL258932
O=C1NN(c2ccccc2)C(=O)C1=Cc1ccccc1O CHEMBL1889709
COCCCOc1nc(N)nc2c1ncn2C1OC(CO)C(O)C1(C)O CHEMBL1836660
COc1c(O)c(C)cc2c(C(C)C)cc(O)c(C=O)c12 CHEMBL401282
CC[N+](C)(CC)Cn1c(=O)c2ccc3c(=O)n(C[N+](C)(CC)CC)c(=O)c4ccc(c1=O)c2c34 CHEMBL1800370
CCCCN1C(=O)C(C(O)C2CCC(O)CC2)NC(=O)C12CCN(Cc1ccc(Oc3ccc(C(=O)O)cc3)cc1)CC2 CHEMBL1851694
O=[N+]([O-])c1ccc(N(CCCl)CCCl)cc1 CHEMBL19995
CCOC(=O)c1c(N)sc2c1CCCCC2 CHEMBL127884
CC(CCCC(C)(C)O)C1CCC2C3CC=C4CC(OCC(=O)N(C)C)CCC4(C)C3CCC12C CHEMBL3311369
Cc1cc(C)c(S(=O)(=O)N2CCC(C(=O)NCc3c(F)cccc3Cl)CC2)c(C)c1 CHEMBL469998
COc1cc(Nc2c(C#N)cnc3cc(-c4ccc(C(=O)N(C)C)cc4)sc23)c(Cl)cc1Cl CHEMBL194992
COc1ccc(C=NNC(=O)c2ccc3c(c2)OCO3)cc1 CHEMBL3212846
CCC(Oc1ccc(C(CC)(CC)c2ccc(OC(CC)C(=O)O)c(C)c2)cc1C)C(=O)O CHEMBL208819
CCCCCCOc1ccc(NS(=O)(=O)c2ccc3c(c2)CCN(C(=O)Nc2ccc(CCCC)cc2)C3)c(F)c1 CHEMBL3655025
O=C(O)Cn1nc2n(Cc3ccc(Cl)cc3)c3ccccc3n2c(=O)c1=O CHEMBL334916
COc1cccc(C=C2Sc3ccc(C(=O)NCCN4CCCC4)cc3NC2=O)c1 CHEMBL1563079
COc1ccccc1NC(=O)CSc1nc(O)c(Cc2ccccc2)c(O)n1 CHEMBL1704216
COc1ccccc1CNC(=O)CN1CCN(S(=O)(=O)c2cccs2)CC1 CHEMBL1522336
COCCNCC1CCN(c2nc(N3CCC(COC)CC3)c3c(-c4ccccc4)csc3n2)CC1 CHEMBL3729267
COc1ccccc1N1CCN(C(=O)c2ccc(Cl)c(S(=O)(=O)NCc3ccco3)c2)CC1 CHEMBL1454976
Cc1ccccc1C(=CCCN1CCCC(C(=O)O)C1)c1ccccc1 CHEMBL1642367
CCOP(=O)(OCC)C(=O)OCCCCNc1ccn(C2CSC(CO)O2)c(=O)n1 CHEMBL70305
C#CCOCCOCCOCCNc1nc(N2CCN(C(=O)Cn3cc(CCCN=C(N)N)nn3)CC2)nc(N2CCN(C(=O)C(CCCCN)n3cc(CC(C)O)nn3)CC2)n1 CHEMBL1905704
CSc1sc(C(=O)NC(=O)NCc2cccnc2)c(C)c1-c1ccon1 CHEMBL1352768
CC(C)=CCNC(=N)NCCCC1NC(=O)C(Cc2ccccc2)NC(=O)C(CC(=O)O)NC(=O)C(CC(C)C)NC(=O)CNC(=O)C2CCCN2C(=O)C(Cc2ccccc2)NC1=O CHEMBL3343068
CC(C)Oc1c(C(Nc2ccccn2)c2ccccc2)ccc2cccnc12 CHEMBL3112880
Cc1oc(-c2ccccc2)nc1COc1ccc(CCC(=O)O)cc1 CHEMBL3600993
CCOC(=O)c1ccc(NC=C2C(=O)NC(=S)N(c3ccccc3F)C2=O)cc1 CHEMBL1498401
Cc1cc(C(=O)COC(=O)C2=COCCO2)c(C)n1-c1ccc2c(c1)OCO2 CHEMBL1385459
CC(=O)C=C1SC=C(c2ccc(Br)cc2)N1c1ccccc1 CHEMBL1415305
COc1ccc(C2(O)CCN(C(=O)Cc3cccnc3)CC2)cc1 CHEMBL1876474
C[n+]1c(COc2ccc(C=NNc3nc[nH]n3)cc2)cn2ccccc21 CHEMBL557397
CC(C)c1nc(CN(C)C(=O)c2cn3ccsc3n2)cs1 CHEMBL3485733
CCCC1(C2=NCCN2)Cc2cccc3c2N1CC3 CHEMBL2107612
O=C(CN1CCCS1(=O)=O)Nc1ccc(OC2CCCC2)cc1 CHEMBL3453754
O=C([O-])CSc1nnc(SCC2=C(C(=O)[O-])N3C(=O)C(Nc4cc[n+](Cc5ccccc5)cc4)C3SC2)s1 CHEMBL344718
CCOc1ccc(CN2CCN(S(=O)(=O)c3ccc(Cl)cc3)CC2)cc1 CHEMBL1395311
CS(=O)(=O)N(CCCCCCC(=O)O)CCCC(O)COc1ccc(F)cc1 CHEMBL3250173
COc1ccc(CNc2nc(-c3ccccc3)nc3ccccc23)cc1OC CHEMBL1543802
CC(N)C12CC3CC(CC(O)(C3)C1)C2 CHEMBL1528421
COc1ccc(NC2=CC(=O)c3sc(CO)cc3C2=O)cc1 CHEMBL195394
O=C(NCCN1CCOCC1)c1c(F)c(F)c(F)c(F)c1F CHEMBL1564830
C=CCn1c(SCC(=O)Nc2cccc(S(N)(=O)=O)c2)nc2sc(C)c(C)c2c1=O CHEMBL1736698
CC(Oc1cccc([N+](=O)[O-])c1)C(=O)OCn1c(-c2ccc(Cl)cc2)c(C#N)c(Br)c1C(F)(F)F CHEMBL2228666
O=c1[nH]c(-c2cn(C3CCNCC3)nn2)no1 CHEMBL454763
O=C(SC1CCCC1C(=O)N1CCCC1C(=O)O)c1ccccc1 CHEMBL134956
COc1cc(C=C[N+](=O)[O-])ccc1OC(=O)c1ccc(Cl)cc1Cl CHEMBL1271406
CCc1cc(C(C)=O)c(O)cc1OCc1cccc(C(=O)NCCO)n1 CHEMBL36345
CC1=C(C(=O)c2ccccc2)N2C(=O)C(Cl)C2S(=O)(=O)C1Sc1nnnn1C CHEMBL334343
COc1ccccc1N1C(=O)CC(Sc2nccc(C)n2)C1=O CHEMBL1415675
O=C(OCc1ccccc1)N1CC(F)C2C1C(=O)N2S(=O)(=O)[O-] CHEMBL340351
CC(c1ccncn1)N(C)Cc1nc(-c2ccc(C(F)(F)F)cc2)no1 CHEMBL1403641
CN1CCC(c2ccc3nc(Nc4ncc(C(F)(F)F)cc4Cl)[nH]c3c2)CC1 CHEMBL3321979
COCc1ccccc1C1C(C(=O)C(C)C)C(=O)C(=O)N1c1ccc(-c2csc(C)c2)cc1 CHEMBL3674957
Cc1c(C(=O)C=Cc2ccc([N+](=O)[O-])o2)[n+]([O-])c2cc(Cl)ccc2[n+]1[O-] CHEMBL3794183
Cc1ccc(-c2cc(N3CCCCC3)c(C#N)c(-c3ccccc3)n2)cc1 CHEMBL2435467
CN(C)c1ccc(C=Cc2cccc3cc4ccccc4nc23)cc1 CHEMBL1903647
C=CCc1cc(OC)ccc1OCCC CHEMBL2270988
Cc1ccccc1CNC(=O)Oc1ccc(C(=O)c2nc3ccccc3o2)cc1 CHEMBL397181
COC1C(N(C)C(=O)CNC(=O)OC(C)(C)C)CC2OC1(C)n1c3ccccc3c3c4c(c5c6ccccc6n2c5c31)C(=O)NC4 CHEMBL335931
N#CC1(N=C(O)C2CC(S(=O)(=O)c3ncccc3C(F)(F)F)CN2C(=O)C2(c3ncc(Cl)cc3F)CC2)CC1 CHEMBL3956382
Cc1ccc2c(c1)c(CC(=O)O)c(C)n2C(=O)c1ccc(OCC2CN(C)c3ccccc3O2)cc1 CHEMBL1813116
CC(=O)NC(=S)Nc1cc(C(=O)O)ccc1Cl CHEMBL1875302
COC(=O)N1CCC(N(Cc2ccccc2Cl)c2ccc(C#N)c(Cl)c2)C1 CHEMBL592510
Cc1ccc2c(c1)C(SCCN1CCCCC1)c1ccccc1O2 CHEMBL1191648
CCOC(=O)c1ccc(Oc2ccc(C#CC3(O)CN4CCC3CC4)cc2)cc1 CHEMBL1940299
CN(C)CCC(CSc1ccccc1)Nc1ccc(S(=O)(=O)NC(=O)c2ccc(N3CCC(C)(C)CC3)cc2)cc1[N+](=O)[O-] CHEMBL379895
CCCCCCCCC=CCCCCCCCC(=O)OC1CCC2(C)C(=CCC3C2CCC2(C)C(C(C)CCC(=O)NCCCC(=O)NCC(=O)NC(COCCC(=O)NCCCNC(=O)CCCCOC4OC(CO)C(O)C(O)C4O)(COCCC(=O)NCCCNC(=O)CCCCOC4OC(CO)C(O)C(O)C4O)COCCC(=O)NCCCNC(=O)CCCCOC4OC(CO)C(O)C(O)C4O)CCC32)C1 CHEMBL2368213
Cc1nc(CN2CCN(C(C)c3nc(C(C)C)no3)CC2)oc1C CHEMBL3489876
COc1ccc(C(=O)c2ccc(CC(=O)N(C)c3ccc(Cl)c(COc4cccc5ccc(C)nc45)c3Cl)n2C)cc1 CHEMBL27702
CCS(=O)(=O)N1CCN(C(c2ccc(Cl)cc2)c2cncnc2)CC1 CHEMBL1863476
COc1ccc(S(=O)(=O)N(Cc2ccc3c(c2)OCO3)C(CCCNC(=O)OCc2ccccc2)C(=O)NO)cc1 CHEMBL21486
CN1C(=O)NC(c2ccccc2)C2=C1CN(c1cccc(C(F)(F)F)c1)C2=O CHEMBL1323407
O=S(=O)(c1ccc(Br)cc1Cl)N1CCCN(c2ccc(C(F)(F)F)cn2)CC1 CHEMBL1718512
CC12CCC3C(CCC4CC(O)(CN5CCN(Cc6ccc(C(F)(F)F)cc6C(F)(F)F)CC5)CCC43C)C1CCC2=O CHEMBL1813706
CCOc1cc(C(=CC#N)c2ccc(OC)c(O)c2)ccc1OC CHEMBL1916062
COc1cccc(S(=O)(=O)N2CC(O)COCC3OC(CC(=O)Nc4ccccc4)CCC32)c1 CHEMBL2362946
N#CN=C(NCCCN1CCN(c2ncccn2)CC1)c1ccccn1 CHEMBL1927096
Cc1ccc(-n2nc(C(C)(C)C)cc2NC(=O)Nc2cccc(Nc3ccnc4ccccc34)c2)cc1 CHEMBL571544
CC(=O)N(Cc1ccco1)C1(C(=O)NC2CCCC2)CCCCC1 CHEMBL1495940
Cc1nccn1-c1ccc(C(=O)NCc2cccc(C(=O)Nc3ccc4c(c3)CN(C)CC4)c2)cc1 CHEMBL3680801
CCCc1nc(C)c2c(C(C)C)cnc(Nc3cc[nH]n3)n12 CHEMBL297495
COc1c(N2CCC(C(C)NCCC#N)C2)ccc2c(=O)c(C(=O)O)cn(C3CC3)c12 CHEMBL390854
CCN(CCNCc1coc(-c2ccc(O)cc2)n1)c1cccc(C)c1 CHEMBL1859587
Cc1cccc(CC(=O)N2CC(=O)Nc3ccc(F)cc3C2c2ccccc2)c1 CHEMBL1887002
CCOCC1c2c(cnn2CC2CC2)CCN1Cc1nccs1 CHEMBL3503039
Oc1cc(C=Cc2cccc(F)c2)c2cc(C(c3ccc(Cl)cc3)c3ccc(Cl)cc3)ccc2n1 CHEMBL3930614
CC(C)c1nc(SCC(=O)Nc2cccc(C(=O)O)c2)c2c3c(sc2n1)CCCC3 CHEMBL1556108
CCOC1OC(C(=O)N2CCOCC2)=CC(C)C1CCCO CHEMBL1864910
CC(C)Oc1ccc(C=NNC(=O)c2nnn(-c3nonc3N)c2CN(C)C2CCCCC2)cc1 CHEMBL3207457
Cc1cc(C(=O)Nc2cccc3cnccc23)nn1-c1cccc(C(F)(F)F)c1 CHEMBL73534
Cc1c(NC(=S)NC(=O)c2cc3ccccc3o2)cccc1C(=O)O CHEMBL1378017
ClC(Cn1ncc2c(Nc3cccc(Br)c3)nc(SCCN3CCOCC3)nc21)c1ccccc1 CHEMBL3394092
CS(=O)(=O)c1ccc(C(=O)C2C(=O)CC3CC3C2=O)c([N+](=O)[O-])c1 CHEMBL2271115
O=C([O-])O[AlH3](O)O CHEMBL3707202
CCC1(O)C(=O)OCc2c1cc1n(c2=O)Cc2cc3c(Cl)c(Cl)ccc3nc2-1 CHEMBL90296
CC(C=CC1=C(C)C(=O)C(Cc2ccccc2)CC1(C)C)=CC=CC(C)=CC(=O)O CHEMBL102842
N#Cc1ccc2c(C(=O)NCc3ccc(F)cc3)c(O)n(O)c(=O)c2c1 CHEMBL3288282
Cc1cc(C)n2nc3nc(N4CCCCC4)nc(-c4ccco4)c3c2n1 CHEMBL1566869
Cn1cncc1-c1ccc2ncnc(Nc3ccc4c(cnn4Cc4ccccc4)c3)c2c1 CHEMBL546778
CN(C)CCON=C1c2cc(Cl)ccc2-n2cccc21 CHEMBL140856
Cc1nnc(NC(=O)C2CSC3(C)CCC(=O)N23)s1 CHEMBL1397390
COc1ccc(C(=O)OC2C(OC3C(O)COC(OC4CC(C(C)C(=O)CCC(C)CO)C5(C)CCC6C(CCC7CC(O)CCC76C)C45)C3OC(C)=O)OCC(O)C2O)cc1 CHEMBL1770260
COc1ccc(CCn2c(N3CCOCC3)nc3c2c(=O)[nH]c(=O)n3C)cc1 CHEMBL1479562
COC(CC(O)CC(=O)C(C)OCc1ccccc1)OC CHEMBL1868473
CC1CCC(C)N1C(=NO)c1ccc(Oc2cccc3ccccc23)nc1 CHEMBL1861544
CC(C(=N)O)c1ccccc1CCc1nc(Nc2ccnnc2)ncc1Cl CHEMBL3976872
Cc1ccccc1CSc1ncnc2c1ncn2C1OC(CO)C(O)C1O CHEMBL540448
CC(C)Oc1cc(O)cc2oc(-c3ccc(O)c(O)c3)cc(=O)c12 CHEMBL1277794
CCn1nc(-c2ccc(Cl)cc2)cc1C1CCN(CCc2ccccc2)CC1 CHEMBL3938459
O=c1oc2ccccc2n1CCCCCCN1CCN(CCCCCCn2c(=O)oc3ccccc32)CC1 CHEMBL3597246
CCOC(=O)CNS(=O)(=O)c1ccc(F)cc1Br CHEMBL3392500
CC1(C)OC2OC(COS(N)(=O)=O)C3OC(C)(C)OC3C2O1 CHEMBL71549
N#Cc1csc(CCNC(=O)c2ccccc2)n1 CHEMBL2141451
COc1ccc(OC)c(CN(CCN2CCOCC2)C(=O)Nc2cccc(Cl)c2)c1 CHEMBL1453028
O=C(c1ccc2c(c1)CCC2)N1CCC(O)C2(CCCO2)C1 CHEMBL3450156
O=C(c1ccnnc1)N1CCc2ncnc(C3CCOC3)c2CC1 CHEMBL3471360
NC(=O)c1ccc(-c2ccc3[nH]nc(-c4cncc(OC5CNCCC56CC6)n4)c3c2)c(F)c1 CHEMBL3393718
Clc1cccc(NC2=NCCS2)c1 CHEMBL2131437
Cc1ccc(NS(=O)(=O)c2ccc(F)cc2)c(C(=O)O)c1 CHEMBL495048
c1ccc(CSc2nccc(-c3ccc4c(c3)CCO4)n2)cc1 CHEMBL3728877
Cc1ccccc1NC(=O)c1ccc2cccc(O)c2n1 CHEMBL3593698
CC(=O)OC1CC2=C(CC1OC(C)=O)CC(N1CCCCC1)CC2 CHEMBL3273040
CCON1C(=O)CC2(CCCC2)C1=O CHEMBL119368
O=C(CNC(=O)c1ccccc1F)OCc1cc(=O)n2nc(C3CCCCC3)sc2n1 CHEMBL1417250
COc1cnccc1C(=O)Nc1cccc(NC(=O)c2cccc(C)c2)c1 CHEMBL3184456
O=c1c2c[nH]c3ccccc3c-2nn1Cc1ccc(-n2cccn2)cc1 CHEMBL3360952
FC(F)(F)c1cccc(CN2CCSCC2)c1 CHEMBL1308475
O=C(NN1C(=O)C2C(c3ccccc3)C=CC(c3ccccc3)C2C1=O)c1ccccc1 CHEMBL1463866
CCN1CCN(C(=O)c2cn(CC3CCCCC3)c3c(OC)cccc23)CC1 CHEMBL1209575
COc1ccc(C(=O)C(=NC2CCCC2)n2ncc(C#N)c2N)c(OC)c1 CHEMBL3326523
O=C(O)C1C2C=CC(C2)C1C(=O)Nc1nccs1 CHEMBL1491105
O=C(CCCCCNC(=O)Cc1ccc(-c2ccccc2)cc1)NO CHEMBL484695
CC1(CN2CC3CN(C(=O)Cn4cc(N=C(O)c5cnn6cccnc56)c(-c5cc(Cl)ccc5OC(F)F)n4)CC3C2)COC1 CHEMBL3929734
COc1ccc2c(C(=O)c3ccc(OCCN4CCCCC4)cc3)c(-c3ccc(CO)cc3)sc2c1 CHEMBL46622
Cc1cc(N2CCOCC2)nc2ccc(Cc3ccc4nc(N5CCOCC5)cc(C)c4c3)cc12 CHEMBL1332453
O=C(c1ccc(N=C=S)c2ccccc12)c1cn(CCN2CCOCC2)c2ccccc12 CHEMBL436553
c1ccc2[nH]c(-c3ccc(-c4ccc(CN5CCN(c6ccncc6)CC5)cc4)s3)nc2c1 CHEMBL531846
CC1CN(C2CCOCC2)C(C)CN1C(=O)N1Cc2c([nH][nH]c2=NC(=O)c2ccncn2)C1(C)C CHEMBL3964124
Cc1ccc(NC(=O)C2OCCc3ccccc32)cc1Cl CHEMBL1605554
Cc1ccccc1CN(C)C(=O)COC(=O)C(O)(c1ccccc1)c1ccccc1 CHEMBL1899372
COC(=O)C(C#N)=C(Nc1ccccc1)N1CCOCC1 CHEMBL1988040
CN(C)C1(c2ccccc2)CCCCC1 CHEMBL254026
O=C1CSC(C(=O)Nc2ccc(Cl)cc2)c2cc3c(cc21)CCC3 CHEMBL350345
CCCCCc1cc(O)cc(O)c1C(=O)Oc1cc(O)c(C(=O)Oc2cc(O)c(C(=O)O)c(CCC)c2)c(CCC)c1 CHEMBL444424
O=c1ccc2ncc(F)c3c2n1CC3(O)CC12CCC(NCc3ccc4c(c3Cl)OCCO4)(CC1)CO2 CHEMBL3425824
COc1cc(OC2CCN(C3CCCc4c3ccc[n+]4[O-])CC2)ccc1C(=O)N1CCC(N2C(=O)OCc3ccccc32)CC1 CHEMBL69201
CC1(c2cc(NC(=O)c3cnc(OCC(F)F)cn3)ccc2F)N=C(N)OCC1F CHEMBL3680871
CC(C)(C(=O)N1CCC(CC(=O)O)CC1)C(O)C=Cc1ccc(C(=N)N)cc1 CHEMBL68449
CN1CCC(O)(c2ccccc2)C(C(=O)c2ccccc2)C1 CHEMBL122360
Cc1cccc(-c2ccc(O)cc2CN2CCN(c3ncc(Cc4ccccc4)cn3)CC2)c1 CHEMBL2140461
CN1C(=O)C(NC(=O)c2ccccc2)N=C(c2ccccc2)c2ccccc21 CHEMBL128031
CCCCCCCN(CCCCCCC)CC(O)c1cc2c(Cl)cc(Cl)cc2c2ncccc12 CHEMBL3230076
Cc1ccc(-n2ncc(Cl)c(Oc3ccc(F)cc3F)c2=O)cc1 CHEMBL1724285
CCCc1c(C(=O)NC2CCC(CN3CCC(c4c[nH]c5ccccc45)CC3)CC2)cnn1-c1ccc(Cl)cc1 CHEMBL530785
CC(C)(CC(=O)N1CC=CCC1)NCC(=O)N1CC(F)CC1C#N CHEMBL1085075
C=C1CCCC2C1(C)CCC(C)C2(C)CC=C(CCOC(C)=O)COC(C)=O CHEMBL45263
O=C(Nc1ccccc1[N+](=O)[O-])C1=C(O)CCn2c1nc1ccccc12 CHEMBL1386091
COC(=O)C1=C(C)N(Cc2ccc(F)cc2)C(=S)NC1c1ccccc1 CHEMBL2361287
CC(=O)NCC1CN(c2ccc(-c3ccc(N4CCNOCC4)nc3)c(F)c2)C(=O)O1 CHEMBL2437193
CCOc1cccc(C(=O)N2CCN(c3nccc(OC)n3)CC2)c1 CHEMBL3494155
COc1ccc(NC(=O)C2CCCCN2S(=O)(=O)c2ccc(F)cc2)c(OC)c1 CHEMBL1541546
COc1ccccc1-c1nnc2ccc(-c3ocnc3-c3ccc(F)cc3)cn12 CHEMBL378919
CN1C2CCC1CC(OC(c1ccc(Br)cc1)c1ccc(Br)cc1)C2 CHEMBL3084897
CCOC(=O)COc1c(-c2ccc(OCC)c(OCC)c2)oc2cc(OCC)cc(OCC)c2c1=O CHEMBL18822
O=C(NCCC(O)CO)C1C(c2cccc(Cl)c2)C2(C(=O)Nc3cc(Cl)c(F)cc32)C2CC3(CCCC3)CCN12 CHEMBL3663859
CCCCn1nnnc1C(c1cccs1)N1CCC(n2c(O)nc3ccccc32)CC1 CHEMBL1901354
C[n+]1c2n(c3ccccc31)N=C(c1ccc(Cl)cc1)CS2 CHEMBL1618994
COc1cc(OCc2csc(C3(O)CCC(C(=O)OC(C)(C)C)CC3)n2)c2cc(-c3cn4nc(OC)sc4n3)oc2c1 CHEMBL3719172
COc1ccccc1N(CC(=O)NC(C)C)S(=O)(=O)c1cccs1 CHEMBL1879707
COc1ccc(C(CNC(=O)c2oc3ccc(Cl)cc3c2C)N2CCCCC2)cc1 CHEMBL1605656
Cc1cc(CNCC2CCCN3CCCCC23)c(C)n1Nc1ccnc2cc(Cl)ccc12 CHEMBL492245
NNC(=O)Cc1ccccc1 CHEMBL339003
CNc1ccc(OC23CC4CC(CC(C4)C2)C3)cc1 CHEMBL3304019
COC(CC1OC(=O)CC(O)CC=CC(=O)C(C)C(OC)c2coc(n2)-c2coc(n2)-c2coc(n2)C=CCC(OC)C1C)C(C)CCC(=O)C(C)C(O)C(C)C=CN(C)C=O CHEMBL506282
CC(CCCN1CCCCC1)N(c1cc(Cl)ccc1CO)S(=O)(=O)c1ccc(Cl)cc1 CHEMBL252841
COC1C(O)C(n2ccc(=O)[nH]c2=O)OC1C(OC1OC(C(=O)NCc2ccc3c(c2)OCO3)=CC(O)C1O)C(N)=O CHEMBL94311
O=C(COc1ccc(Cl)cc1)NCC(c1ccco1)S(=O)(=O)c1ccccc1 CHEMBL1375959
Cc1cc(C2OC(CO)C(O)C(O)C2O)sc1Cc1ccc(F)cc1 CHEMBL3966214
O=C(Nc1cccnn1)N1CCN(c2cncc(-c3ccc(F)cc3F)c2)CC1 CHEMBL3113267
CS(=O)(=O)c1ccc(-c2cc3c(cc2Cc2cc(F)cc(F)c2)OCO3)cc1 CHEMBL357734
Cc1c(-c2ccccc2)[nH]c2cn[nH]c(=O)c12 CHEMBL1996142
CN(Cc1ccccc1)C(=O)CNC(=O)C12CC3CC(CC(C3)C1)C2 CHEMBL1396777
Cc1ccc2ccc3c(c2n1)OC(N)=C(C#N)C3c1ccc(Br)cc1 CHEMBL2282593
Cn1c(=O)c2c(nc(NCCc3ccccc3)n2Cc2ccc(F)cc2)n(C)c1=O CHEMBL1491308
CC(NS(=O)(=O)C(C)N)C(=O)O CHEMBL196956
C[N+](C)(CCCCCCCCC[N+](C)(C)CCCN1C(=O)c2cccc3cccc(c23)C1=O)CCCN1C(=O)c2cccc3cccc(c23)C1=O CHEMBL1199166
CC(C)Oc1ccc(C(=O)N2CCC(CCC(=O)NC3CC3)CC2)cc1 CHEMBL1870187
O=C(c1cc(F)ccc1F)C1CCCN(C(=O)c2cccs2)C1 CHEMBL1426504
Cc1ccc(-c2noc(C3CC(F)(F)C3)n2)cc1N=C(O)c1cnc2ccc(CCN3CCN(C)CC3)cn12 CHEMBL3917218
CC(=Cc1nn(C2CCCCC2)c(-c2ccc(OCc3cc(C(=O)N4CCC(O)CC4)ccc3-c3ccc(Cl)cc3)cc2)c1Br)C(=O)O CHEMBL1784251
COC(=O)NC(C(=O)NN(Cc1ccc(Br)cc1)CC(O)(Cc1ccccc1)C(=O)NC1c2ccccc2CC1O)C(C)(C)C CHEMBL270059
CC=C(C)C(=O)NC(C(=O)NC(Cc1ccc(O)cc1)C(=O)NC1C(=O)NC(C)C(=O)NC(=CC)C(=O)NC(CCC(=O)O)C(=O)NC(CCCCc2ccc(O)cc2)C(=O)OC1C)C(C)C CHEMBL1889535
O=c1oc2ccccc2cc1-c1nn[nH]n1 CHEMBL1765162
Cc1cc(C=C2CN3CCCC2C3)on1 CHEMBL144540
COc1ccc2c(OCc3nnc4c(F)cc(-c5cnc(C)s5)cn34)ccnc2c1 CHEMBL3668147
CCOc1cccc(-c2ccc3c(c2)C2(COC(N)=N2)C2(COC2)C(C)(C)O3)c1 CHEMBL3650776
Cc1cc(C)n(-c2nc3ccccc3nc2N2CCN(C(=O)c3ccc(Cl)cc3)CC2)n1 CHEMBL1370037
C=C1CC23C(O)C4C5C6(C)CC(OC(=O)C(C)C)CC57C2C(O)C1C(OC(=O)C(C)CC)C3C7[N+]4(C)C6O CHEMBL2079112
N=C(NNC(=O)c1cccs1)c1cc2ccccc2oc1=O CHEMBL1596267
CCC(C(=O)N(C)C)n1ccc2ncccc2c1=O CHEMBL3483791
CCN(CC)Cc1cc(Nc2c3ccccc3nc3c2[nH]c2ccccc23)ccc1O CHEMBL2005458
O=C(O)Cc1ccccc1OCCC1Oc2ccccc2N(CCCCCCO)C1=O CHEMBL440375
Cc1cnn(C(=O)CCCCc2ccccc2)c1 CHEMBL3318634
CCC(C)C(NC(=O)CNC(=O)C(Cc1c[nH]c2ccccc12)NC(=O)C(NC(=O)C(NC(=O)C(CC(C)C)NC(=O)C(CCC(N)=O)NC(=O)C(CC(C)C)NC(=O)C(CC(C)C)NC(=O)C(Cc1c[nH]cn1)NC(=O)C(CCC(N)=O)NC(=O)C(CCC(N)=O)NC(=O)C(C)NC(=O)C(CCC(=O)O)NC(=O)C(NC(=O)C(C)NC(=O)C(CCCN=C(N)N)NC(=O)C(CC(C)C)NC(=O)C(CC(C)C)NC(=O)C(CC(N)=O)NC(=O)C(CC(N)=O)NC(C)=O)C(C)CC)C(C)O)C(C)C)C(=O)NC(C)C(=O)NC(C)C(=O)NC(CC(C)C)C(=O)NC(CCC(N)=O)C(=O)NC(C)C(=O)NC(CCC…
COc1ccc(N2CC[N+]3(CCCCC3)CC2)cc1 CHEMBL1739338
Cc1nc(NC(C)c2cccc(C#N)c2)cc(-c2ccc3ncsc3c2)n1 CHEMBL3729363
CC(=O)OC1CC(OC2C(O)CC(OC3C(O)CC(OC4CCC5(C)C(CCC6C5CC(O)C5(C)C(C7=CC(=O)OC7)CCC65O)C4)OC3C)OC2C)OC(C)C1O CHEMBL2074725
CC=C1CC(C)C(O)(CO)C(=O)OCC2=CCN(C)CCC(OC1=O)C2=O CHEMBL512853
CCOC(=O)c1ccc(NC(=O)CCc2c(C)nc3c(c(C)nn3C)c2C)cc1 CHEMBL1401129
CC(C)c1cc(C(=O)N2CCN(CC3CC3)C3CS(=O)(=O)CC32)on1 CHEMBL3485666
N=C(CCl)NCCCC(NC(=O)c1ccccc1)C(N)=O CHEMBL2204313
COC(=O)c1ccc(-c2cccc(CNc3nc(C#N)nc4c3ncn4CCCO)c2)cc1 CHEMBL571938
CCCN(C(=O)CN1CCn2c(nnc2C2CC2)C1)C1=CCCCC1 CHEMBL3458642
CC(C)Oc1ccc2[nH]nc(-c3cc(N4CCC(C(=O)O)CC4)ncn3)c2c1 CHEMBL3922307
Cc1ccc(C(c2nnnn2C2CCCC2)N2c3ccccc3CC2C)cc1 CHEMBL1454419
c1cc(CN2CCNCCCNCCNCC2)ccc1CN1CCNCCCNCCNCC1 CHEMBL1788345
CCCCCCNC(=O)c1cc(NCc2cc(O)ccc2O)ccc1O CHEMBL122397
NC(=O)c1cccc(OC2CC3CCC(C2)N3CC2CCCCC2)c1 CHEMBL1223816
Oc1ccc(Cc2nc3c(Cc4ccccc4)nc(-c4ccc(O)cc4)cn3c2O)cc1 CHEMBL276558
Cn1c(=O)c2ncn(CC(=O)N=Nc3c(O)[nH]c4ccccc34)c2n(C)c1=O CHEMBL1518029
COS(=O)(=O)[O-].Cc1ccc2c(c1)c1cc(C)cc3c1c(c1cc(C)ccc1n3C)[n+]2C CHEMBL158365
CC(C)CCn1cc2c(nc(NC(=O)CCCNC(=O)OC(C)(C)C)n3nc(-c4ccco4)nc23)n1 CHEMBL367773
COc1ccccc1N1CCN(CCCCNS(=O)(=O)c2cccc3c(N(C)C)cccc23)CC1 CHEMBL575768
Nc1nc(SCc2ccccc2[N+](=O)[O-])c2ncn(Cc3ccccc3)c2n1 CHEMBL1714542
CC(=O)Oc1ccc(C(C)(C)C(C)(C)c2ccc(OC(C)=O)c(OC(C)=O)c2)cc1OC(C)=O CHEMBL169454
CNC(CC(C)C)C(=O)NC1C(=O)NC(CC(N)=O)C(=O)NC2C(=O)NC3C(=O)NC(C(=O)NC(C(=O)O)c4cc(O)cc(O)c4-c4cc3ccc4O)C(OC3CC(C)(N)C(O)C(C)O3)c3ccc(c(Cl)c3)Oc3cc2cc(c3OC2OC(CO)C(O)C(O)C2OC2CC(C)(NCc3ccc(Br)cc3)C(O)C(C)O2)Oc2ccc(cc2Cl)C1O CHEMBL1910069
Fc1ccc(CCNc2cn3c(-c4ccc(OC(F)F)cc4)nnc3cn2)cc1 CHEMBL3137656
Cc1nn(C)c(C)c1C1CCCN1C(=O)c1cc(C(N)=O)cs1 CHEMBL3453554
COc1ccc2cc(-c3nc(CN4CCc5cc(OC)c(OC)cc5C4)cs3)ccc2c1 CHEMBL2338489
CC(C)(C)n1cc(C2=CCN(CCN3CCCCCC3)CC2)cn1 CHEMBL3477675
CC(C)OC(=O)C(=O)C=C(O)c1cccn1Cc1ccc(F)cc1 CHEMBL371473
CCc1nc2ccc(Br)cc2c(=O)n1-c1nc2c(OC)cccc2s1 CHEMBL2034983
Cc1ccc2c(c1)nc(CCNC(=O)c1c(C(=O)N3CCC3)cnn1C)n2C CHEMBL3649530
Cc1ccc(NCCNC(=O)c2cc(CC(C)C)n[nH]2)nn1 CHEMBL3461035
O=C1OCCC12CCCC1(S(=O)(=O)c3ccc(Cl)cc3)c3c(F)ccc(F)c3OCC21 CHEMBL3629740
O=C(CSc1nc2cc(Cl)c[nH]c-2n1)N1CCC(Cc2ccccc2)CC1 CHEMBL1885302
COc1cc2c(cc1CC=C(C)C)C(=O)C(=Cc1ccc(OC)c(OC)c1)O2 CHEMBL3318163
CCc1ccc(CN2CCN(C)c3ncccc3C2)o1 CHEMBL3557359
COc1ccc(-c2ccc(NCCC3=CCCCC3)nn2)cc1OC CHEMBL1482442
CC(C)CCNC(=O)C1OC(n2cnc3c(NCc4cccc(I)c4)nc(Cl)nc32)C(O)C1O CHEMBL486373
CCOC(=O)C(CCCCOc1ccc([N+](=O)[O-])cc1)C(=O)OCC CHEMBL1413143
Fc1ccc(-c2ccc3c(c2)C2(CCCCC2)C(S)=N3)cc1Cl CHEMBL26997
CCC1OC(=O)C(C)C(OCC#Cc2cncnc2)C(C)C(OC2OCCC(N(C)C)C2O)C(C)(OC)CC(C)C(=NOCc2ccccc2Cl)C(C)C2OC(=O)OC12C CHEMBL1094387
CC(=O)NC(CS)C(=O)N1CCCC1C(=O)N1CCCC1C(=O)NC(C(=O)N1CCCC1C(=O)NC(CO)C(=O)N1CCCC1C(=O)NC(CO)C(N)=O)C(C)O CHEMBL2369562
O=C(Nc1nsc2ncc(-c3ccoc3)cc12)C1CCCCC1 CHEMBL3334957
O=C1c2cccc(O)c2C(=O)c2c(O)cc(CN3CCCC3)cc21 CHEMBL40696
CC(Sc1nnc(-c2ccccc2F)n1C1CC1)C(N)=O CHEMBL1725024
COc1ccc(CCn2c(N)c(C#N)c3nc4ccccc4nc32)cc1OC CHEMBL1331749
C=C(c1ccc(F)cc1)C1COC(c2cc(C)c3oc(=O)c(C(=O)OCC)cc3c2)OO1 CHEMBL2029941
Cn1nnnc1SCC(=O)NNC(=O)c1ccc(Br)cc1 CHEMBL1886274
Cc1cccc(Oc2cc(=O)[nH]c3c([N+](=O)[O-])cccc23)c1 CHEMBL3409953
CCn1c(Cc2ccccc2)nnc1SCC(=O)Nc1ccc(C)cc1 CHEMBL1465756
CSC(=S)NNC(=O)CCC1CCCCC1 CHEMBL1927990
C(=C1CN2CCC1CC2)c1cc(-c2ccccc2)no1 CHEMBL93819
COCCCN(Cc1cc(OC)c(OC)c(OC)c1)C(=S)Nc1cccc(SC)c1 CHEMBL2357711
CC(C)N1CCCC1CNC(=O)c1cn(C2CCCC2)c(=O)c2c1c1ccccc1n2C CHEMBL3359272
Cc1ccc(-c2nc(SCC(F)(F)F)n(C(=O)N(C)C)n2)cc1 CHEMBL131320
O=C(Cn1ccc2ccccc21)N1CCC(Oc2cnccn2)CC1 CHEMBL3440095
COc1cc(C(=O)c2cnc(-c3ccccc3C(F)(F)F)n2S(=O)(=O)c2ccccc2)cc(OC)c1OC CHEMBL1272027
COc1ccccc1-c1ccc(-c2nc(-c3ccc(Cl)c(Cl)c3)cs2)cc1C(=O)O CHEMBL3659448
COCc1c(C(C)C)nc(C(C)C)c(C=CC(O)CC(O)CC(=O)[O-])c1-c1ccc(F)cc1 CHEMBL1200563
COC1CCC=C(C)C(=O)NC2=CC(=O)C(NCCO)=C(CC(C)CC(OC)C(O)C(C)C=C(C)C1OC(N)=O)C2=O CHEMBL338892
COC1C(CO)OC2C(C1O)n1c3ccc(CO)cc3c3c4c(c5c6cc(CO)ccc6n2c5c31)C(=O)NC4=O CHEMBL28587
CSCCc1nc(N)nc2c1ncn2CC1CC(OP(=O)(O)OCC2OC(n3cc(C)c(=O)[nH]c3=O)CC2OP(=O)(O)OCC2OC(n3cc(C)c(=O)[nH]c3=O)CC2OP(=O)(O)OCC2OC(n3ccc(N)nc3=O)C(O)C2OP(=O)(O)OCC2OC(n3cc(C)c(=O)[nH]c3=O)CC2OP(=O)(O)OCC2OC(n3ccc(N)nc3=O)C(O)C2OP(=O)(O)OCC2OC(n3ccc(N)nc3=O)C(O)C2OP(=O)(O)OCC2OC(n3cc(C)c(=O)[nH]c3=O)CC2OP(=O)(O)OCC2OC(n3cc(C)c(=O)[nH]c3=O)CC2OP(=O)(O)OCC2OC(n3cc(C)c(=O)[nH]c3=O)CC2OP(=O)(O)OCC2OC(n3ccc(N)n…
O=S(=O)(Nc1ccc(Nc2c3ccccc3nc3ccc(Cl)cc23)cc1)c1ccc(Cl)cc1 CHEMBL3753557
CSc1c2sc(C3=C(C(=O)[O-])N4C(=O)C(C(C)O)C4C3C)cn2c[n+]1CCSCCN CHEMBL229612
Cc1ccc(CCNc2nc(-c3ccncc3)nc3c2CCNCC3)o1 CHEMBL3483557
CCCCN(C(=O)NC(=O)Nc1cccc(C)c1C)S(C)(=O)=O CHEMBL1454821
COc1ccc(OCc2cc(C(=O)N3CCCCO3)n[nH]2)c(Cl)c1 CHEMBL3473713
CNC(=O)c1c(-c2cccc(N3CCN(c4ccc(NS(=O)(=O)c5ccc(NC(CCN(C)C)CSc6ccccc6)c([N+](=O)[O-])c5)cc4)CC3)c2)c(-c2ccc(Cl)cc2)n(C)c1C CHEMBL2159736
NC(=O)N1CCN(CCCN2c3ccccc3Sc3cc(Cl)ccc32)CC1 CHEMBL1869027
CC(=O)N1CCN(c2ccc(-c3ccn4c(-c5cccc(NC(=O)NCC(F)(F)F)c5)cnc4c3)cn2)CC1 CHEMBL3690501
CNC(=O)c1ccc2c(=O)n(CC(C)C)c(CN)c(-c3ccccc3)c2c1 CHEMBL1812904
O=C(Cn1cc(C(F)(F)F)ccc1=O)Nc1ccccc1 CHEMBL1523362
CC1(C)c2[nH]nc(Nc3cc(C(F)(F)F)ccn3)c2CN1C(=O)NC1CC1c1ccccc1 CHEMBL3669601
COc1ccccc1NC(=O)c1cc(O)c2cccc(NS(C)(=O)=O)c2n1 CHEMBL2335776
Nc1ccn(C2OC(CNCC3=CCOc4ccc(O)cc43)C(O)C2O)c(=O)n1 CHEMBL1870736
CN(C)CCCOc1c(OCc2ccccc2)cc2oc(-c3ccccc3)cc(=O)c2c1O CHEMBL3120866
C[n+]1ccccc1C=Cc1ccc2ncccc2c1 CHEMBL1586607
COC(=O)C(O)=CC(=O)c1ccc(C)cc1 CHEMBL3198381
CN(C)CCc1c(C(=O)N(C)Cc2ccccc2)[nH]c2ccc(CCN3C(=O)NC(C)(C)C3=O)cc12 CHEMBL83229
CN1CCN(Cc2ccco2)Cc2cccnc21 CHEMBL3441456
Cn1c(=O)c2c(ncn2CC(=O)OCC(=O)NCc2ccc(F)cc2)n(C)c1=O CHEMBL2357870
COC(=O)C(CC1=C(c2ccccc2)CC(C)(C)ON1C(C)=O)C(=O)OC CHEMBL3310705
c1ccc(C2CC(c3ccc4[nH]c5c(c4c3)CCCC5)=NN2)cc1 CHEMBL1819582
CCOC(=O)C1=C(C)NC(=O)NC1c1ccc(Cl)cc1Cl CHEMBL1443000
O=C(O)C1CN(C(=O)c2ccc3c(c2)C(O)(C(F)(F)F)c2ccccc2-3)C1 CHEMBL3671705
Cn1cc2c(nc(NC(=O)COc3ccccc3)n3nc(-c4ccco4)nc23)n1 CHEMBL573589
Cc1nc(C(O)=Nc2csc(C34COC(C)CC3CSC(=N)N4)n2)c(C(F)(F)F)o1 CHEMBL3973335
CN1CCc2ccc(NC(=O)c3cccc(CNC(=O)c4cccc(-n5ccnc5)c4)c3)cc2C1 CHEMBL3680796
COC1COC2(CCN(C(=O)COc3ccccc3C)C2)C1 CHEMBL3443097
CNCCCCOc1ccccc1-c1ccccc1 CHEMBL1558296
COc1ccccc1NC(=O)NC1C=CC(CC(=O)NCc2ccc(Cl)c(Cl)c2)OC1CO CHEMBL2362759
CC(C)Oc1cccc2c1C(=O)N(CCc1nc3ncccc3c(=O)n1-c1ccc3cn[nH]c3c1)C2=O CHEMBL3644266
CCC(C)C(NC(=O)C(CNC(C)=O)NC(=O)C=CC(=O)NC(C)C(=O)NCC(=O)NC(Cc1ccccc1)C(=O)O)C(=O)NC(C)C(=O)NC(C(N)=O)C(C)C CHEMBL1082573
NNC(=O)c1ccc[n+]([O-])c1 CHEMBL3753168
COc1cc2cc3c4cc(-c5ccccc5)c(OC)cc4cc[n+]3cc2cc1OC CHEMBL2221004
CCN(CC)C(=O)c1cc(S(=O)(=O)N2CCCCC2)c[nH]1 CHEMBL1568998
COc1ccc(-c2cc(=NCC(=O)O)c3ccccc3o2)cc1.[O-][Cl+3]([O-])([O-])O CHEMBL3199527
CC1CC2C(=NO)C(C1)C(c1cccc(F)c1)NC2c1cccc(F)c1 CHEMBL1082020
CC(=O)OC1CCC2(C)C(=CCC3C2CCC2(C)C(C(=O)ON=C(N)c4ccc(Br)cc4)=CCC32)C1 CHEMBL3087971
CCC(CO)Nc1nc(NCc2cccc(OC)c2O)c2ncn(C(C)C)c2n1 CHEMBL2349190
Cn1ncnc1COc1nccc2cc(S(=O)(=O)Nc3ccncn3)ccc12 CHEMBL3687570
CCOC(=O)CN1C(=O)N(CC(=O)OCC)C1=O CHEMBL46955
CCC(C)(C)C(=O)C(=O)N1CCCCC1C(=O)OCCCC1CCCCC1 CHEMBL107698
CC(C)(C)OC(=O)N1CCC(C(NS(=O)(=O)c2ccc(-c3ccccn3)s2)C(=O)O)CC1 CHEMBL513822
Cc1cccc(C)c1NC(=O)c1ccc2nc(NC(=O)NC(C)(C)C)sc2c1 CHEMBL67167
CSc1ccc(NC(=O)C[n+]2cccc(C(=O)Nc3ccccc3)c2)cc1 CHEMBL2237453
CC(NC(=O)OCc1ccccc1)C(=O)NC(Cc1ccc(O)cc1)C(=O)OCc1ccccc1 CHEMBL3917622
CCC(=O)N(c1ccccc1)C1(COC)CCN(CCc2cccs2)CC1 CHEMBL658
c1ccc(C2CC(c3ccccc3)n3nnnc3N2)cc1 CHEMBL3597667
CSc1cc(-c2ccc(OCCSc3ccccc3)cc2)oc(=O)c1C#N CHEMBL361617
CN(c1ccc(Cl)cc1)c1ccc(C(=O)c2ccc(C(=O)C34CC5CC(CC(C5)C3)C4)c(C(=O)O)c2)nc1 CHEMBL3951613
Cc1ccc(S(=O)(=O)N(C)c2ccc(C(=O)Nc3ccc(C)cn3)cc2)cc1 CHEMBL1733235
CC1CN(C(C)CO)C(=O)CCCn2nncc2COC1CN(C)Cc1cccc2c1OCCCO2 CHEMBL2137706
COC(=O)C(=NNc1nnc(C)n1N)C(C#N)c1ccccc1 CHEMBL1983149
CSCCC(NC(=O)CNC(=O)C(NC(=O)CNC(=O)C(NC(=O)CNC(=O)C(CC(N)=O)NC(=O)C(CC(=O)O)NC(=O)C(Cc1ccccc1)NC(=O)C(N)CO)C(C)C)C(C)O)C(=O)NC(CCCCN)C(=O)NC(CCCCN)C(=O)NC(C(=O)NC(CO)C(=O)NC(Cc1ccccc1)C(=O)NC(CCC(N)=O)C(=O)NC(CCCNC(=N)N)C(=O)NC(C)C(=O)NC(CCCCN)C(=O)NC(CO)C(=O)O)C(C)O CHEMBL504008
O=C(c1ccccc1)c1ccc(NC(=O)c2ccccc2C(=O)O)cc1 CHEMBL251962
CN1CCN(Cc2ccc(C(=O)NN(CC3CCC3)c3nc(C#N)ncc3Br)cc2)CC1 CHEMBL1214693
CCCCN1N=C2C(=Cc3cccnc3)CSCC2C1c1cccnc1 CHEMBL286079
O=C(O)C1C(Cn2nc3ccccn3c2=O)CCC1Sc1ccc(-c2ccc(Cl)cc2)cc1 CHEMBL127867
CCn1cc(C(=O)O)c(=O)c2cc(F)c(N3CCN(c4nnc(-c5ccc([N+](=O)[O-])c([N+](=O)[O-])c5)o4)CC3)cc21 CHEMBL1817847
CCCCc1c(-c2ccccc2OC)ncn1Cc1ccc(C(C)(C)C)cc1 CHEMBL2365752
Cc1ccc(S(=O)(=O)n2cc(C)c3ccc(C(=O)Nc4c(Cl)cncc4Cl)cc32)cc1 CHEMBL52712
CC(O)C1C(=O)N2C(C(=O)O)=C(CN3CCCC3C(=O)O)SC12 CHEMBL334948
COc1ccc(CCNc2ccc(C(CC(N)=O)NC(=O)c3ccccc3)cc2[N+](=O)[O-])cc1 CHEMBL1574341
CN(C)c1nc2c(c(=O)n(C)c(=O)n2C)n1Cc1ccccc1 CHEMBL1904707
O=S(=O)(c1cccc2cccnc12)N1CCN(Cc2ccc(OCCO)cc2)CC1 CHEMBL2143468
NC(=O)c1ccc2nc3ccsc3c(=O)n2c1 CHEMBL148644
c1cncc(CCNc2nccn3c(-c4cccc5ccccc45)cnc23)c1 CHEMBL580838
CC(C)CC(NC(=O)C(Cc1ccccc1)NC(=O)CNC(=O)C(N)Cc1ccc(O)cc1)C(=O)O CHEMBL15695
CC(=O)NC1CC(=O)NC(C(=O)NC2CC(=O)NC(C(=O)O)CNC(=O)C3CCCN3C(=O)C(CCCN=C(N)N)NC(=O)C(CC(C)C)NC(=O)C(Cc3ccc4ccccc4c3)NC(=O)C(Cc3ccc(O)cc3)NC2=O)CCCCNC(=O)C(Cc2ccc(Cl)cc2)NC1=O CHEMBL430344
CN(C)CCNC(=O)c1cnc(Oc2ccc3c(c2)CCC(c2ccccc2)O3)s1 CHEMBL3661958
CCn1ncc2cc(-c3cc(=O)n4ncc(-c5noc6ccccc56)c4[nH]3)ccc21 CHEMBL3719284
CCc1c(CCNCCCCCCNCCc2ccc(OC)c(OC)c2CC)ccc(OC)c1OC CHEMBL528953
CCCCNC(=O)N1CCCC(C(=O)c2cc(C)c(OC)c(C)c2)C1 CHEMBL1597134
CC1CC(=O)NN=C1c1ccc(OCC(=O)N2CCOCC2)cc1 CHEMBL1080597
Cn1c(=S)c2nc(SCC3CCCO3)[nH]c2n(C)c1=O CHEMBL1730245
O=C1CN(C(=O)COC(=O)c2ccccc2O)c2ccccc2N1 CHEMBL1892689
O=C(CNC(=O)c1ccccc1)OC(C(=O)Nc1cc(C(F)(F)F)ccc1Cl)c1ccccc1 CHEMBL1173672
COc1ccc(NC(=O)C2CC3(C)CCCCC3CC2=O)cc1 CHEMBL326897
O=C(Cc1ccc(Br)cc1)Nc1ccc(Oc2ncnc3[nH]ncc23)cc1 CHEMBL2332859
CC(NS(=O)(=O)c1ccccc1)C(=O)NC1=NN=C(c2ccc(Br)cc2)CS1 CHEMBL110750
CCC(=Cc1ccccc1)c1ccc(S(C)(=O)=O)cc1 CHEMBL365288
COc1cc(C)c(S(=O)(=O)Nc2c(C)noc2C)c(C)c1C CHEMBL1951246
Cc1c(CCC(=O)Nc2ccc(N)cc2)c(=O)oc2c(C)c3oc4c(c3cc12)CCCC4 CHEMBL2322265
O=C(OCc1cccc([N+](=O)[O-])c1)c1cc(O)nc2ccccc12 CHEMBL1599056
CCC1CN2CCc3cc(OC)c(OC)cc3C2CC1CC1c2cc(OC)c(OC)cc2CCN1C(=O)C=CC(=O)[O-] CHEMBL2171644
C=CCN1C(c2ccccc2)CC(=NO)C(C)C1c1ccccc1 CHEMBL2159600
O=C(NCc1nnnn1-c1ccc(Cl)cc1)C1CC(=O)N(c2ccc(F)cc2)C1 CHEMBL1903241
Cc1ccc(C(C)OCC(O)CN2CCCC2(C)Cc2ccccc2)c2c1OC1C(C(=O)O)C21 CHEMBL3828329
N=C(N)NCc1ccc(Br)cc1 CHEMBL448607
CC1C(NCc2[nH]cnc2C(C)(C)C)CC2CC1C2(C)C CHEMBL3765730
CCCCC(NC(=O)C(Cc1ccccc1)NC(=O)CNC(=O)C(C)NC(=O)C(N)Cc1c(C)cc(O)cc1C)C(=O)N1CCCC1C(=O)NC(CC(C)C)C(=O)NC(Cc1c[nH]c2ccccc12)C(=O)NCc1ccc(OC)c(OC)c1 CHEMBL1766207
O=c1c(C2=NS(=O)(=O)c3ccccc3N2)c(O)c2ccccc2n1NCC1CCC1 CHEMBL360438
COP(=O)(O)C(CNC(=O)c1ccc(OCCC2CCNCC2)cc1)NS(=O)(=O)c1ccccc1 CHEMBL1956154
Cc1cc(=O)oc2cc(Oc3nc(Nc4ccc(N=Cc5cccc(F)c5)cc4)nc(N(C)C)n3)ccc12 CHEMBL2237631
OC1(c2ccc(Br)cc2)CCN(Cc2c[nH]c3ccc(OCCF)cc23)CC1 CHEMBL1173366
Clc1ccc(CN2CCC3C=CCc4cccc(c43)C2)cc1 CHEMBL1552330
O=C1NC(=S)SC1=C1C(=O)Nc2ccc(Br)cc21 CHEMBL2001920
CCc1ccc(Nc2ccc3nonc3c2[N+](=O)[O-])cc1 CHEMBL2143047
COC(=O)C(CC(C)C)NC(=O)C(CCC(=O)O)NC(=O)C(CCC(=O)O)NC(=O)OC(C)(C)C CHEMBL352286
CCNc1ncc2nc(C)c(=O)n(Cc3cccc(OC)c3)c2n1 CHEMBL1552150
COCCn1c2cnccc2c2cnc(Nc3ccc(N4CCC(N(C)C)CC4)cn3)nc21 CHEMBL3702214
NC1(c2ccccc2Cl)CCCC(O)C1=O CHEMBL80383
CCCCN(c1cc2ccccc2s1)S(=O)(=O)c1ccc(C(=O)O)cc1 CHEMBL3922914
CCOc1ccccc1N1CCN(CC(=O)N(C)CC(=O)Nc2ccccc2CC)CC1 CHEMBL1868876
O=C1OC2(CCC(c3nc4cc(OC(F)(F)F)ccc4[nH]3)CC2)CN1c1cccc(F)n1 CHEMBL1289714
COc1cc2c(cc1OC)N(C)CC1C2=NOC1CN1CCN(CCCC(C)=Cc2ccccc2)CC1 CHEMBL2112977
CN1C(=O)c2cc(NC(=O)Nc3ccccc3F)ccc2OCC2OC(CC(=O)NCc3ccc(-c4ccccc4)cc3)CCC21 CHEMBL3187340
CN(Cc1ccco1)C(=O)c1cccc(S(=O)(=O)N2CCN(Cc3ccccc3)CC2)c1 CHEMBL2359771
Cc1ccccc1OCCNCC(O)COc1ccccc1 CHEMBL3276347
CC(C)=CCN1CCN(Cc2cc(C(C)C)n[nH]2)CC1CCO CHEMBL1319830
CC(CO)NS(=O)(=O)c1ccccc1-c1ccc(-c2ncc(N)nc2C#N)c(F)c1 CHEMBL3697377
CCOC(=O)CSc1nnc(-c2ccccc2)o1 CHEMBL1596195
O=C(NCCc1c[nH]c2ccccc12)c1cc[n+](Cc2cccc(F)c2)cc1 CHEMBL3629914
CC(CNCC(O)COc1ccccc1)Oc1ccccc1 CHEMBL3276345
Cc1cc(Nc2[nH]nc(N)c2C#N)ccc1F CHEMBL1502921
O=C(C1CCOC2CCN(Cc3cccnc3)CC21)N1CCCCO1 CHEMBL3444823
Cc1cnc2nnn(Cc3ccc4ncccc4c3)c2n1 CHEMBL2170952
COc1ccc(-c2csc(NC(=O)C3CCCCN3C(=O)c3cccc(F)c3)n2)cc1 CHEMBL2070981
CC(C)c1ccc(C(O)(C(=O)O)c2ccc(C(C)C)cc2)cc1 CHEMBL1411808
CCC(C)C1C(=O)OC(Cc2cccc(N)c2)C(=O)N(C)C(C(C)CC)C(=O)OC(C)C(=O)N(C)C(C)C(=O)OC(C)C(=O)N1C CHEMBL1791387
Cc1cn(C2OC(CO[Si](C)(C)C(C)(C)C)CC2O[Si](C)(C)C(C)(C)C)c(=O)n(CC(=O)OCc2ccccc2)c1=O CHEMBL102269
CCOC(=O)C(CSCc1ccccc1)NC(=O)OC(C)(C)C CHEMBL1371621
COc1cccc(Nc2nc(Cl)nc3ccccc23)c1 CHEMBL3979769
Cc1cccc(C(=O)Nc2ccc(C(=O)NN=Cc3ccc4c(c3)OCO4)cc2)c1 CHEMBL1998525
COc1cccc(-c2cc(C(=O)Nc3cccc(-c4cccc(OC5CCN(C)CC5)c4)c3)ccc2OC)c1 CHEMBL3353137
COc1cccc2c1CCc1ccccc1CC2=O CHEMBL1972592
CC(C)=CCc1c(O)cc(O)c2ccc(=O)oc12 CHEMBL3596580
CCOC(=O)Cc1csc2[n+]1C(=O)C(=Cc1cccc(Cl)c1Cl)S2 CHEMBL2010472
CCOP(=O)(O)NC(C(=O)NC(Cc1c[nH]c2ccccc12)C(=O)NC)C(C)CC CHEMBL1160624
C=CCOc1ccc(C2CC(=O)c3c(OC)cc(OCC=C)c(CC=C(C)C)c3O2)cc1 CHEMBL2236780
Cc1ccc(OCC(=O)Nc2ccc(-c3nc4ncccc4o3)cc2)c(C)c1 CHEMBL1456621
Cc1nc2cccnc2n2c(-c3cc(OC4CCOCC4)ccc3Cl)nnc12 CHEMBL3693279
CCCCCC=CC=CC(=O)NCC(C)C CHEMBL271242
CCC(=O)Nc1ccc(C(C)Nc2nc3c(cnn3C)c(=O)[nH]2)cc1 CHEMBL3455432
Cc1cccc(CN2CCN(C3CN(Cc4ccccc4)S(=O)(=O)C3)CC2)c1 CHEMBL2359812
CN1C(=O)C(NC(=O)c2ccccc2I)N=C(c2ccccc2F)c2ccccc21 CHEMBL70791
C=CCC1(C(C)CC)C(=O)NC(=O)NC1=O CHEMBL1200802
Cc1ccc(C(=O)Nc2ccc(S(=O)(=O)NC3=NCCCCC3)cc2)c(C)c1 CHEMBL1884476
CC1(C)CCC2(C(=O)O)CCC3(C)C(=CCC4C5(C)CCC(OC(=O)CCC(=O)OCc6cccc(OCc7c(-c8ccccc8)no[n+]7[O-])c6)C(C)(C)C5CCC43C)C2C1 CHEMBL506474
COc1cc(C(O)=NCc2cccc(C(O)=NC3(C)CC3)c2)ccc1-c1cn[nH]c1 CHEMBL3920062
Cc1nn(C)c(C)c1NS(=O)(=O)c1c(Cl)cc(-c2ccc(N3CCNCC3)nc2)cc1Cl CHEMBL1951293
Cc1cc(Cl)cnc1-c1noc(-c2occc2Br)n1 CHEMBL563144
Cc1nnc(O)o1 CHEMBL504001
CC(C)C(NC(=O)Cn1c(-c2ccccc2)ccc(NC(=O)NCc2cc[n+]([O-])cc2)c1=O)C(=O)C(F)(F)F CHEMBL112924
N#CCc1cccc(Cn2c(CC3(C(=O)O)CCCC3)nc3cc(OCc4ccc5ccccc5n4)ccc32)c1 CHEMBL3678440
CC1C2CCC3C4CC=C5CC(N(C)C)CCC5(C)C4CCC32CN1C CHEMBL2106545
CCOc1ccc(NC(=O)NCCS(=O)(=O)CC)cc1C CHEMBL3455693
COC(=O)NC(C(=O)N1CCCC1c1ncc(-c2ccc3c(c2)OC(CCC#N)n2c-3cc3cc(-c4cnc(C5CCCN5C(=O)C(NC(=O)OC)C(C)C)[nH]4)ccc32)[nH]1)C(C)C CHEMBL3827218
CC1OC(C)(C)OC1C(CS(=O)(=O)c1ccc(Oc2ccc(OC(F)(F)F)cc2)cc1)N(O)C=O CHEMBL306050
CCC(=Cc1cc(C(=O)c2ccccc2)cn1C)C(=O)NO CHEMBL268924
CC(=O)NC(Cc1ccccc1)P(=O)(O)CC(CCCc1ccccc1)C(=O)NC(Cc1c[nH]c2ccccc12)C(N)=O CHEMBL316200
O=C1c2ccccc2C(=O)N1OCCOCCOCCON1C(=O)c2ccccc2C1=O CHEMBL1464850
C=C1CCCC2(C)CC3OC(=O)C(CN(Cc4ccc(OC)c(OC)c4)CC(C)O)C3CC12 CHEMBL1325033
COc1c2occc2c(OC)c2c(OCCCCOc3ccccc3)cc(=O)oc12 CHEMBL550822
CCOC(=O)N1CCN(C(=O)CC(C(=O)N2CCc3ccccc32)n2ccnc2)CC1 CHEMBL1481521
O=C(Nc1ccc(N2CCN(C(=O)c3ccco3)CC2)cc1)c1cc(Br)ccc1Cl CHEMBL1397728
CC(C)=CCC12OC1C(=O)c1ccccc1C2=O CHEMBL490376
CCOc1ccc(NC2CCN(C(C)C)C2=O)cn1 CHEMBL3463989
COc1ccc(CCNC(=O)c2c(N)n(CCN3CCOCC3)c3nc4ccccc4nc23)cc1 CHEMBL1438761
CCCCCCC1C(=O)OC2OC3(C)CCC4C(C)CCC1C24OO3 CHEMBL3037984
CCNC(=O)N1CCCN(c2ccc(C(=O)NCCc3ccccc3)cc2NC(=O)c2cccc(Cl)c2)CC1 CHEMBL199847
COc1ccc(C(=O)c2ccc3c(c2)OCCO3)cc1 CHEMBL1684159
CCc1cc2cc(C(=O)Cc3ccc(OC)c(OC)c3)ccc2nc1C CHEMBL177347
CCC12C=C(C(=O)OCCOC(=O)c3ccccc3)n3c4c(c5ccccc53)CCN(CCC1)C42 CHEMBL254223
COc1ccnc(Nc2cc(C3CCCN(C(=O)c4ccccc4)C3)nc(C)n2)c1 CHEMBL3393318
CCC(CO)NC(=O)c1coc(COc2ccccc2F)n1 CHEMBL3472393
O=C1C(Cl)C(c2ccccc2)N1c1ccc(Cl)cc1 CHEMBL2440761
COc1ccc(S(=O)(=O)Nc2c(C(=O)O)[nH]c3ccccc23)cc1 CHEMBL1545390
Cn1c(NC(=O)c2ccc(Br)o2)cc(=O)n(C)c1=O CHEMBL1450829
CCC(Sc1nc2ccsc2c(=O)n1CCC(=O)O)C(=O)Nc1ccc(Cl)cc1 CHEMBL2143338
COc1ccc2cc(C(=O)NCCc3ccccc3)ccc2c1OC CHEMBL1988852
N=C(N)Nc1cccc(C(=O)NNC(=O)NC(CC(=O)O)c2ccc(F)cc2)c1 CHEMBL57850
COc1cc(OC)c(-c2cc3ccccc3s2)cc1C=CC(=O)c1cc(OC)c(OCC2CC2)c(OC)c1 CHEMBL36000
CCCC1NC(=O)C(C)N(C)C(=O)C(C(C)CC)NCCOc2ccccc2CCCNC1=O CHEMBL3897387
O=C1CC2OCC=C3C[N+]4(CC5CCCCC5)CCC56c7ccccc7N1C5C2C3CC64 CHEMBL136045
O=C1OCC=C1CSC(=S)NC1CC1 CHEMBL1770271
Cc1ccc(C)c(S(=O)(=O)c2nnn3c2nc(NCc2cccs2)c2sccc23)c1 CHEMBL1173364
O=C(COc1ccc(Cl)cc1)NCCc1csc(-c2ccc(C(F)(F)F)cc2)n1 CHEMBL1356544
O=C(O)c1ccc(Cl)c(NC(=O)C2CCN(S(=O)(=O)c3cccs3)CC2)c1 CHEMBL1881300
CNc1ncnn2c(C)nc(-c3cnn(C)c3-c3ccc(F)cc3)c12 CHEMBL3655820
COc1ccc(C(=O)NC2CCc3ccccc32)cc1OC1CCN(C(C)=O)CC1 CHEMBL1867958
CCN(C(=O)CSc1nc2cc(OC)ccc2[nH]1)c1c(N)n(Cc2ccccc2)c(=O)[nH]c1=O CHEMBL1473606
Cc1c(C)n(Cc2ccccc2)c2ncnc(NCCO)c12 CHEMBL1900983
CCN(CC)C(=O)c1ccc(C(c2ccc3ccccc3c2)N2CCNCC2)cc1 CHEMBL126223
CCC(=CCCC(C)CC(C)CCC(O)C(C)C(=O)CC(O)C(C)C(C)OC(=O)CC(O)C1=C(C)C(=O)OC1=O)C(O)CC(=O)O CHEMBL3716789
O=S(=O)(CCC1OCCC2(S(=O)(=O)c3ccc(Cl)cc3)c3c(F)ccc(F)c3OCC12)CCN1CCCC1 CHEMBL3954852
O=C(NN=Cc1cccnc1)c1cc2c(ccc3ccccc32)o1 CHEMBL3208378
Cc1ccc(C2CSCCN2C(=O)c2ccnc(N(C)C)c2)o1 CHEMBL3466242
O=c1c2ccccc2cc2n1Cc1c-2nc2ccccc2c1CCCNCCO CHEMBL1186768
Cc1ccc(S(=O)(=O)N2CCOCC2)cc1NC(=O)CNCc1ccc(Cl)cc1Cl CHEMBL1702902
CN1CCN(c2cc(C(=O)NCCN(CCC(=O)NCCNC(=O)COc3ccc4ncccc4c3)CCC(=O)NCCNC(=O)COc3ccc4ncccc4c3)c3nc(-c4ccc5nc(-c6ccc(O)cc6)[nH]c5c4)[nH]c3c2)CC1 CHEMBL3597340
O=c1nc(-c2c(F)cccc2F)sn1-c1ccc(OC(F)(F)F)cc1Cl CHEMBL2288118
Cc1ccc(C(=O)c2c(OCC(=O)Nc3ccc(S(N)(=O)=O)cc3C)ccc3cc(C#N)ccc23)cc1C CHEMBL1812221
O=C1NC2(CCCCCC2)Cc2ccccc21 CHEMBL1562089
CN1CCOCCOCCN(C)C(=O)N2CCOCCOCCN(CCOCC2)C1=O CHEMBL1413008
Cc1cccc(CN2C(=O)C(=Cc3ccc(C(=O)NCCCN4CCN(C)CC4)cc3)Oc3ccccc32)c1 CHEMBL1480024
COc1cc(C2c3cc4c(cc3C(OC3CC(N5CCOCC5)C5OC(C)OCC5O3)C3COC(=O)C23)OCO4)cc(OC)c1O CHEMBL342844
CCCS(=O)(=O)NC(=O)C1(C)CCN(C(=O)c2ccc3c(c2)OCO3)C1 CHEMBL2143491
Clc1cc(N2CCC(Nc3ncc4c(n3)N(c3ccccc3)CCO4)CC2)ccn1 CHEMBL3622118
CCCn1c(=O)c2sccc2n2c(CCCC(=O)NC3CCN(Cc4ccccc4)CC3)nnc12 CHEMBL1736632
CC(=NNC(=O)c1ccn(C)n1)c1cccc(NC(=O)c2ccc(C)s2)c1 CHEMBL3198091
NCCCC(=O)Oc1cc(-c2oc3cc(O)cc(O)c3c(=O)c2O)ccc1O CHEMBL254231
CN1CCC(c2ccc(Cl)cc2)C(c2nc(-c3ccc(Br)cc3)no2)C1 CHEMBL411947
O=C1NN(c2ccccc2)C(=O)C2C3C=CC(C4CC34)C12 CHEMBL1414403
COc1ccc2ncnc(Nc3ccc(OCc4ccccc4)cc3)c2c1 CHEMBL1909411
CC(S)=NCC1CN(c2ccc(N3CCN(C(=O)C=Cc4ccc(F)cc4)CC3)c(F)c2)C(=O)O1 CHEMBL326898
N#CC1(c2ccccc2)CCCN1C(=O)c1ccc(Br)o1 CHEMBL1452308
O=C(CN1CCN(CCO)CC1)Nc1ccc(-c2cccn3c(=O)cc(N4CCOCC4)nc23)c2sc3ccccc3c12 CHEMBL1630124
COc1cc(NC(=O)COc2cc(C)cc3oc(=O)cc(C)c23)cc(OC)c1OC CHEMBL2138886
CCOCCC(=O)Nc1ccc2c(c1)c(=O)n(C)n2CC=Cc1ccccc1 CHEMBL1980766
C=C(CC)C(=O)c1ccc(OCC(=O)Nc2ccc(Cc3ccc(N4C(=O)C5C6C=CC(C6)C5C4=O)cc3)cc2)c(Cl)c1Cl CHEMBL503696
CC1CN(C(C)CO)C(=O)c2cc(NC(=O)Cc3cn(C)c4ccccc34)ccc2OC1CN(C)Cc1ccc(C(=O)Nc2ccccc2N)cc1 CHEMBL3185092
CC(C)(O)C#Cc1cc2c(cc1F)C1CC(C1)n1c-2nc(C(N)=O)c1CNC(=O)C(C)(C)C CHEMBL3696656
COc1ccc(-c2nc3cc(C(C)=NNC(N)=O)ccc3n2C2CCCCC2)cc1 CHEMBL2037239
COc1cccc2c(=O)n(CC(=O)N3CCC(C)CC3)ccc12 CHEMBL1359802
CCCCC(NC(=O)C(N)Cc1ccc(O)cc1)C(=O)NCC(=O)NC(Cc1ccccc1)C(=O)NC(CC(C)C)C(N)=O CHEMBL2372210
CC1c2nnc(-c3nc(C(C)(F)F)no3)n2CCN1C(=O)c1ccc(F)cc1 CHEMBL3923169
Cc1ccccc1C1c2[nH]c3ccccc3c2CC2C(=O)N(C3CCN(Cc4ccccc4)CC3)CC(=O)N21 CHEMBL1464158
Fc1ccc(-c2c(-c3ccncc3)nn3c2OCCC3)cc1 CHEMBL364340
O=c1c(I)cn(CC(O)CO)cc1I CHEMBL2104393
CC1(C)CC(CCNc2cccc(O)c2)(c2ccccc2)CCO1 CHEMBL1800482
COc1cc(O)c(C(CC(=O)N2CC(C)CC(C)C2)c2ccc(Cl)cc2)c(OC)c1 CHEMBL2326413
O=C(O)c1ccc(Cn2c3c(c4ccccc42)CCN(C(=O)c2ccc(O)cc2)C3)cc1 CHEMBL72164
O=C1N=C(N2CCOCC2)CN1Cc1ccccc1 CHEMBL203708
OC(=Nc1ccc(C2CCN(CCc3ccccc3)C2)cc1)c1ccc(Cl)cc1 CHEMBL3890735
Clc1ccc(Sc2ccccc2C2=NCCN2)cc1 CHEMBL132630
COCCOCCN1C(=O)C(c2ccc(Cl)cc2)N(C(C)c2ccc(Cl)cc2N)C(=O)c2cc(I)ccc21 CHEMBL210545
O=CC12C3CCC1C2C(=O)C3 CHEMBL1984608
Fc1ccc(Sc2ccccc2N2CCNCC2)cc1 CHEMBL2220207
COc1ccc(C(Oc2ccccc2)C(=O)NC(CC(C)C)C(=O)NC(CC(F)F)C(=O)C(=O)O)cc1 CHEMBL115495
O=C(COc1ccc2cc(O)ccc2c1)Nc1ccccc1C(=O)O CHEMBL1802361
CC(C)CC1NC(=O)CNC(=O)C(CCC(=O)O)NC(=O)C(CC(=O)O)NC(=O)C(CCCCN)NC(=O)C(Cc2ccc(O)cc2)NC(=O)CCC(C(N)=O)NC(=O)C(CCC(=O)O)NC1=O CHEMBL1082949
COc1ccccc1-c1csc(NC(=O)C(=O)O)n1 CHEMBL16000
CN1CCC(N2CCN(c3ccc(-c4ccc5nc6[nH]ccc(-c7ccc(Cc8ccccc8)cc7)c-6c5c4)cc3)CC2)CC1 CHEMBL3939548
CN(C)c1ccc(C=Cc2c(F)cccc2F)nc1 CHEMBL3314423
CCOC(=O)c1sc(NC(=O)CCn2nnc3ccccc32)c(C(=O)OCC)c1C CHEMBL1304994
CC(=O)NC(=Cc1ccccc1)C(=O)Nc1ccc(O)cc1 CHEMBL1872355
O=C(O)c1cc(O)c2c(C(F)(F)F)cc(C(F)(F)F)cc2n1 CHEMBL22222
CCCCCCCCCCCCCCNCCOC(COP(=O)(O)OC1OC(C(N)=O)C(C)(O)C(OC(N)=O)C1OC1OC(COC2OC(CO)C(O)C(O)C2O)C(OC2OC(C)C(OC3OC(C(N)=O)C(O)C(O)C3O)C(O)C2NC(C)=O)C(O)C1NC(C)=O)C(=O)O CHEMBL3215519
COC(=O)C(NS(=O)(=O)NCC(C)C)C(C)C CHEMBL3754636
CC(Nc1cc(=O)n(C)c(=O)n1C)c1ccccc1 CHEMBL1885569
O=C(Nc1cc(Br)c(O)c(Br)c1)c1ccccc1Br CHEMBL489878
O=C(Nc1nccs1)C(O)=CC(=O)c1ccc(Cl)cc1 CHEMBL239484
[N-]=[N+]=CC(=O)C1CCCN1C(=O)c1ccccc1 CHEMBL1981337
O=C(O)CC(O)C(=O)O CHEMBL225986
N=C(NCCCN1CCCC1)NCc1ccc(I)cc1 CHEMBL77774
Cc1ccc(C(=O)ON=C(N)c2cccnc2)cc1Cl CHEMBL2094486
Cc1ccc(CN2CC(C(=O)Nc3cccc(S(=O)(=O)N4CCCCC4)c3)CC2=O)cc1 CHEMBL1333919
O=S(=O)(Nc1ccc2c(c1)nc1n2CCN(Cc2ccccc2)C1)c1ccccc1 CHEMBL1534148
COCC=CC1=CC2=CC(=O)C(C)(OC(=O)c3cnc4ccccc4n3)C(=O)C2=CN1CCCOC(C)C CHEMBL1451839
Cc1[nH]n(-c2ccccc2)c(=O)c1N=Nc1ccccc1C(=O)O CHEMBL3145023
COc1ccc(C2=Nn3c(nnc3-c3cccnc3)SC2)cc1OC CHEMBL1388091
O=C(O)c1ccc2[nH]c(=S)[nH]c2c1 CHEMBL1797920
CC(=Cc1ccc(C(=O)O)cc1)c1cc2c(cc1C)C(C)(C)CCC2(C)C CHEMBL2114394
OCC1Nc2ccc(-c3ccccc3)cc2C2C1CCN2Cc1ccc(F)cc1 CHEMBL3182898
Cn1c(=O)c2c(nc(SCC(=O)N3CCOCC3)n2C)n(C)c1=O CHEMBL1520162
CCC1(N2C(=O)c3cccc([N+](=O)[O-])c3C2=O)C(=O)NC(=O)N(c2ccccc2)C1=O CHEMBL71974
COc1ccc(S(=O)(=O)N2CCc3ccccc32)cc1C(=O)N1CCOCC1 CHEMBL1870110
Cc1ccc(-n2nccn2)c(CN2CCCN(c3ncc4ccccc4n3)CC2)c1 CHEMBL466259
NC(Cc1c[nH]c2ccc([N+](=O)[O-])cc12)C(=O)O CHEMBL1742319
CCN1C(=O)CCN(C2CCCC2)c2nc(Nc3ccc(N4CCC(O)CC4)cn3)ncc21 CHEMBL3952220
Cc1cccc2c1C(=O)N(CCCCn1ccnc1)C2=O CHEMBL535802
COCCNC(=O)C1(C)CCCN(Cc2ccc(C)c3ccccc23)C1 CHEMBL2137609
C#CC1CCC2C3CC=C4CC(O)CCC4(C)C3CCC12C CHEMBL137651
CCc1nn(CC(=O)N2CCN(CC)CC2)c(=O)c2cc3sccc3n12 CHEMBL1880863
FC(F)(F)c1ccc(NC(=S)c2ccccn2)cc1 CHEMBL325318
Cc1cccc(Nc2nc(-c3ccc(F)cc3)cs2)n1 CHEMBL1568346
Cc1nnc(CN(C)CCCOc2cccc(Cl)c2)o1 CHEMBL3462828
CCC(CO)Nc1nc(Nc2ccncc2)c2ncn(C(C)C)c2n1 CHEMBL2314467
Cc1cnc(CN(C)C2CCN(Cc3nccn3C)C2)o1 CHEMBL3491628
COc1cccc(C2CC3(CC(C)(C)NC(=S)N3)Oc3cc(OC(C)=O)c(Cl)cc32)c1 CHEMBL602427
c1cncc(N2CCC3CN(CC4CC4)CC3C2)c1 CHEMBL3555008
O=C(c1ccccc1)C1C(C(=O)c2ccccc2)N1Cc1ccccc1 CHEMBL1993481
Cc1cc(OCCn2cnc3ccccc3c2=O)cc(C(C)C)c1 CHEMBL1373652
Cc1cccc(F)c1 CHEMBL345698
CCC(O)(CC(=O)O)CC(=O)O CHEMBL154522
C=CC1CC1(NC(=O)C1CC2(CN1C(=O)C(NC(=O)C(NC(=O)C1CCN1C(C)C)C(C)(C)C)C(C)(C)C)C(C)(C)C21CCC1)C(=O)NS(=O)(=O)N1CCCC1 CHEMBL3645586
COc1ccc(CN2CCN(Cc3ccco3)CC2)c(OC)c1 CHEMBL1575162
O=C(Cn1c(-c2cccc(Cl)c2)cn2cc(OCCCN3CCCCC3)cc2c1=O)NCC1CC1 CHEMBL1223546
N#Cc1ccccc1OC1CCN(c2nc3cnccc3nc2NC2CC2)CC1 CHEMBL3716375
Cn1nc(C(C)(C)C)cc1C(=O)Nc1cccc(Nc2cc3c(=O)[nH][nH]c(=O)c3cc2Cl)c1 CHEMBL1922600
O=c1c2ccccc2c(-c2cccnc2)nn1CCCCSc1ncccn1 CHEMBL334882
CS(=O)(=O)NC1C(O)CC(OCc2cccc(F)c2F)(C(=O)[O-])OC1C(O)C(O)CNC(=O)c1ccc(Cl)cc1 CHEMBL601720
COc1ccc2nc(-c3ccccc3)cc(C(=O)N3CCC3)c2c1 CHEMBL1703706
CCSCCC(N)C(O)C(=O)NNC(=O)c1ccc2ccccc2c1 CHEMBL170667
CCCCCCCCc1c2[n+](cc3c(OC)c(OC)ccc13)CCc1cc(OCC)c(OCC)cc1-2 CHEMBL2028001
CC1(C)CCC2(CCCCC(=O)NC(Cc3ccccc3)C(=O)O)CCC3(C)C(=CCC4C5(C)CCC(O)C(C)(C)C5CCC43C)C2C1 CHEMBL503669
O=C(COC(=O)COc1ccccc1Cc1ccccc1)Nc1cccnc1Cl CHEMBL1323620
COc1ccc(Nc2nc3ccccc3cc2-c2ccc(C)cc2)cc1 CHEMBL2069808
Cc1cc(S(=O)(=O)C2(c3ccc(C(F)(C(F)(F)F)C(F)(F)F)cc3)CCN(C(=O)C3(C)CCC(C(=O)O)CC3)C2)ccc1F CHEMBL3939681
CCOC(=O)C1CCN(C2=C(NS(=O)(=O)c3ccc(Br)cc3)C(=O)c3ccccc3C2=O)CC1 CHEMBL1540349
CS(=O)(=O)Nc1sc2c(c1C(=O)NN1C(=O)C(Cl)C1c1ccccc1Cl)CCCC2 CHEMBL2299283
c1ccc(CN2CC3NC(C2)C3c2ccc(-c3ccncc3)cc2)cc1 CHEMBL3560501
CCc1cccc(N=C(O)Nc2csc(-c3cc4ccccc4n3C(=N)O)c2)c1 CHEMBL3974900
CCC(CO)NC(=O)c1cccc2ccccc12 CHEMBL1933980
O=C(Nc1cc(S(=O)(=O)N2CCOCC2)ccc1Oc1ccc(F)cc1)C1=COCCO1 CHEMBL1553594
Cc1onc(-c2ccccc2)c1C(=O)NNC(=S)NC(=O)c1ccc2c(c1)OCO2 CHEMBL1416153
CCc1nc2ccc(C(=O)NCCOc3ccc(OC)cc3)cn2c1N(C)CCCc1ccccc1 CHEMBL1894278
COc1ccc(C2CC=CC(=O)O2)cc1 CHEMBL1834396
COc1ccc(-n2nc(C(=O)N3CCOCC3)c3c2-c2ccccc2S(=O)(=O)C3)cc1 CHEMBL3678521
CN=C(O)c1c(-c2ccc(Oc3ccc(F)cc3)nc2)oc2cc(N(C)S(C)(=O)=O)c(-c3ccc4c(n3)-c3cc5c(F)cccc5n3CO4)cc12 CHEMBL3959749
CCCc1nccn1CC1CC(c2ccccc2)(c2ccccc2)C(=O)O1 CHEMBL1195702
COc1ccc(-c2cc(O)cc(O)c2)cc1 CHEMBL1530113
O=C(Oc1ccc(CC2NC(=S)NC2=O)cc1)c1ccc([N+](=O)[O-])cc1 CHEMBL2272134
Cc1c(C(=O)N=C(N)N)cnn1-c1ccccc1 CHEMBL352933
NC(=O)c1ccc(-n2nc(C(F)(F)F)c3c(-n4cnc(-c5cccnc5)c4)ccnc32)cc1N CHEMBL3661184
N#Cc1c[nH]c2c(NS(=O)(=O)c3cccnc3)cccc12 CHEMBL63614
CC(=O)CCCOc1nc(Oc2ccc3c(c2)COB3O)c(Cl)cc1C#N CHEMBL3694410
COc1cccc2cc(C(=O)C=Cc3cc[n+](Cc4cccc(C#N)c4)cc3)c(=O)oc12 CHEMBL2206126
CC(C)(C)CC1NC(C(=O)NCC(O)CO)C(c2cccc(Cl)c2)C12C(=O)Nc1cc(Cl)c(F)cc12 CHEMBL566955
CC1=CCCC(C)(C)C1C=Cc1cc(C(=O)N2CCN(c3ccccc3)CC2)no1 CHEMBL2159618
O=C1c2cscc2S(=O)(=O)N1CCCCN1CCN(c2nccnc2Cl)CC1 CHEMBL1192879
CSc1nc2ncnc(NC(P(=O)(O)O)P(=O)(O)O)c2cc1-c1ccc(OC(C)C)cc1 CHEMBL3327153
CCCCCCCCCCC1(CC)SC(O)=C(C)C1=O CHEMBL382275
Oc1ncc(COCC(F)CCl)c(O)n1 CHEMBL1711428
C[N+](C)(C)C1=NNC2=Nc3ccccc3SC2=C1 CHEMBL1991822
O=C(Nc1c(F)c(F)c(F)c(F)c1F)NC1CCCCC1 CHEMBL1428759
S=C(NCCCNCc1cc(Br)cc(Br)c1)Nc1ccc(Br)cc1 CHEMBL360207
COc1ccccc1C=Cc1nc(C#N)c(N2CCN(C)CC2)o1 CHEMBL1574854
CC1CCC(NC(C2CC2)C2CC2)=N1 CHEMBL40337
C=CCOc1ccc(CC2NC(=O)C(C(C)C)N(C)C(=O)CNC(=O)C(C(C)CC)N(C)C(=O)C(C(C)CC)N(C)C(=O)C(CC(=O)OC(C)(C)C)N(C)C(=O)C(C(C)C)NC(=O)C(C(C)C)N(C)C(=O)C3CCCCN3C(=O)C(C)OC2=O)cc1 CHEMBL1790382
C=C1C=CC(=O)C2C(Cc3ccc(OC)c(F)c3)CCC12 CHEMBL2204305
Cc1ccc(CC2C(O)C(O)C(Cc3ccc(C)cc3)N(Cc3ccc4[nH]nc(N)c4c3)C(=O)N2Cc2ccc3[nH]nc(N)c3c2)cc1 CHEMBL432756
CC(=O)NCc1cccc(-n2c(C=Cc3ccc(C#N)cc3)nc3ccccc3c2=O)c1 CHEMBL3819326
O=c1c(-c2ccc(O)cc2)coc2cc(OCCC3OCCCO3)ccc12 CHEMBL134275
O=C(NCCCCCC(=O)c1ncco1)c1cc2ccccc2[nH]1 CHEMBL338816
O=S(=O)(NC1CCN(CCOc2ccccc2-c2ccccc2)C1)c1ccc(F)cc1 CHEMBL2159323
Cc1ccc(N2C(=O)N(CC(=O)N3CCc4ccccc43)C(=O)C2C)cc1 CHEMBL2138301
O=C1NC(=O)C2C3CC(C=C3C(O)(c3ccccc3)c3ccccn3)C12 CHEMBL390939
CC1CCN(C(=O)CCNC(=O)c2ccccc2)CC1 CHEMBL1363079
CSCCC(NC=C1C(=O)NC(=O)N(c2ccc(Cl)cc2)C1=O)C(=O)OC(C)(C)C CHEMBL1300991
COc1ccc(OC2C=CC(c3ccccc3)OC2COC(=O)N2CCCCC2)cc1 CHEMBL1554936
CC1Cc2ccccc2N1C(=O)CSc1nc2c(c(=O)n(C)c(=O)n2C)n1Cc1ccc(F)cc1 CHEMBL1717283
COc1ccccc1-c1cc(Cl)nc(N)n1 CHEMBL1236713
CC(C)C1NC(=O)C=CCCNC(=O)C(CC(=O)O)NC(=O)CNC(=O)C(CCCN=C(N)N)N(C)C1=O CHEMBL63806
Cc1ccc(-n2nnnc2-c2ccc(S(C)(=O)=O)cc2)cc1 CHEMBL1682230
CCN(CC)c1cc(NC(=O)c2cccc(F)c2)ncn1 CHEMBL3188640
NC1=NC(=O)SC1=Cc1ccc(O)cc1 CHEMBL1430681
CCc1ccc(C2CC(=O)NC(NC(=O)c3ccc(C(C)(C)C)cc3)=N2)cc1 CHEMBL1514051
CN(CCc1ccc(N)cc1)C1CCCCC1N1CCCC1 CHEMBL1996086
CCOC(=O)C1CCN(C(=O)c2sc3ncn(CC(=O)N4CCCCC4)c(=O)c3c2C)CC1 CHEMBL2141118
CC1(C)CN(C(=O)Cc2ccc(Cl)c(Cl)c2)C(CN2CCCC2)c2ccccc21 CHEMBL554885
[H]C([H])([H])C(O)(CCCC(CC=CC(O)(C(F)(F)F)C(F)(F)F)C1CCC2C(=CC=C3CC(O)CC(O)C3)CCCC21C)C([H])([H])[H] CHEMBL555366
O=C(Nc1cc(Cl)nc(Cl)c1)OC(Cn1ccnc1)c1ccc(Cl)cc1 CHEMBL2386138
CSCCC(NC(=O)C(CC(C)C)NC(=O)CNC(=O)C(Cc1ccccc1)NC(=O)C(Cc1ccccc1)NC(=O)C(CCC(N)=O)NC(=O)C(CCC(N)=O)NC(=O)C1CCCN1C(=O)C(CCCCN)NC(=O)C1CCCN1C(=O)C(N)CCCN=C(N)N)C(N)=O CHEMBL404831
O=C(O)c1cccc(NC(=O)c2ccc(S(=O)(=O)c3ccccc3)cc2)c1 CHEMBL1411268
CCCCc1ccc(NC(=O)CSc2nccn2-c2ccccc2)cc1 CHEMBL2093200
CC1=CSC(O)(c2cccc(C)c2)c2noc(=O)n21 CHEMBL333390
CCc1cc(O)c(C(=O)CCc2ccc3ccccc3c2)c(OC2OC(CO)C(O)C(O)C2O)c1 CHEMBL184364
c1ccc(-c2ccc(-c3cnc4ccc5ccncc5c4c3)cc2)cc1 CHEMBL403572
COc1ccc(CN2CCN(C(c3ccccc3)C(O)c3ccccc3C)CC2)cc1 CHEMBL3303924
CS(=O)(=O)c1ccc(-c2cnc3ccc(-c4cccc(S(=O)(=O)C5CC5)c4)nn23)cc1 CHEMBL3355639
CCCCCC(C)C(C)c1cc(O)c2c(c1)OC(C)(C)C1=C2CCS1 CHEMBL3276124
COCCn1cc(-c2c(C)nc3c(N4CCCC4)nccn23)cn1 CHEMBL3262045
O=C(C=CC=Cc1ccc2c(c1)OCO2)NCCCc1ccccc1 CHEMBL3289186
COc1cccc2c1CC1CC(C(=O)N3CCN(c4ccc(C(F)(F)F)cc4)CC3)CN(C)C1C2 CHEMBL250703
O=C(NN=C(c1ccccc1)c1ccc([N+](=O)[O-])cc1)Nc1nnc(COc2ccc3ccccc3c2)o1 CHEMBL1171351
N#Cc1cccc(CN2CCC(=O)N(C(CO)Cc3ccccc3)CC2)c1 CHEMBL1435773
CCCOc1sc(C(=O)N2CCC(c3cc(CN)ccc3F)CC2)c(C)c1Br CHEMBL3186266
CCNC(=O)c1noc(-c2cc(C(C)C)c(O)cc2O)c1NC(=O)C1CCC(CN2CCOCC2)CC1 CHEMBL1941048
CCCCC1=C(Br)C(=C(Br)Br)OC1=O CHEMBL450196
CCCOC(=O)c1cccc(Nc2nc(-c3cccnc3)nc3ccccc23)c1 CHEMBL1461171
O=C(Nc1cc(C(O)=NC2CCCCC2O)nn1-c1ccccc1)c1cc(-c2ncccc2F)ccc1Cl CHEMBL3925392
CCCc1ccnc2c1c(C(=O)N1CCNCC1)c(Oc1cc(F)ccc1C)n2-c1ccccc1 CHEMBL1824633
CCCCCCNc1ccc(C(=O)OCCN(C)C)cc1 CHEMBL612033
COc1cc(NC(=O)c2sc3ncn(CC(=O)N4CCCC(C)C4)c(=O)c3c2C)cc(OC)c1OC CHEMBL1336559
COc1c(OCC(F)(F)C(F)(F)C(F)(F)F)ccnc1C[S+]([O-])c1nc2cscc2[nH]1 CHEMBL344250
CC(Cc1ccc(Cl)cc1)Sc1nsc(Nc2cccnc2)c1C(N)=O CHEMBL212317
COc1ccc(N(C(=O)CN2C(=O)C(Cc3cc(C)[nH]n3)C(=O)N(c3ccccc3)c3ccccc32)C(C)C)cc1 CHEMBL93057
O=C(NC(CC1CC1)C(O)=NN1CCC(O)C1)c1ccc(C2CC2)c(OCC2CC2)n1 CHEMBL3921328
CCOC(=O)c1nc(C)sc1-c1ccnn1S(=O)(=O)c1ccccc1C(F)(F)F CHEMBL1516777
O=C(C=Cc1ccc(O)cc1)c1ccc(OS(=O)(=O)c2ccccc2)cc1 CHEMBL253704
CC(=O)N1CCSc2ccc(S(=O)(=O)NCCc3ccc(C)cc3)cc21 CHEMBL1607071
c1cncc(-c2cn[nH]c2)c1 CHEMBL3134494
Cc1cc(O)cc(C)c1C=C1C(=O)ON=C1c1cccs1 CHEMBL79682
O=C(NN1Cc2ccc(O)c(O)c2C1=O)c1ccccc1O CHEMBL252159
COc1c(O)ccc2c(=O)c3ccccc3oc12 CHEMBL185895
O=C(NC1CCCCC1)c1cc(C2CC2)on1 CHEMBL1392307
CC(C)NCC(O)COc1c(C(C)(C)C)cc([S+]([O-])c2ccc(Cl)cc2)cc1C(C)(C)C CHEMBL3248097
CCC(O)C#Cc1ccc2c(c1)CCn1c-2cc(OCC2COc3ncccc3O2)nc1=O CHEMBL3716828
CCc1cc(=O)oc2nc(C(F)(F)c3ccccc3)[nH]c(=O)c12 CHEMBL1672747
Cc1cc(C2CCC(c3ccccc3)N2C)on1 CHEMBL308268
COc1cc2nc3c(c(N)c2cc1OC)CCC(CNC(=O)c1ccc(C(F)(F)F)cc1)C3 CHEMBL143026
CC(=O)N1c2c(cc(Br)cc2S(=O)(=O)Nc2ccc(OC(F)(F)F)cc2)CC1C CHEMBL1554575
O=C(c1cccc(NS(=O)(=O)N2CCOCC2)c1F)c1c[nH]c2ncncc12 CHEMBL3731673
O=C(c1ccncc1)N1CC2CCN(c3cccnc3)CC2C1 CHEMBL3555526
CCCC(=O)Nc1ccc(Oc2ccccc2OC)cc1 CHEMBL414212
CCN(CC)CCOC(=O)CCc1cccc2ccccc12 CHEMBL1346265
c1cncc(-c2nc(NC3CCCOC3)c3ccccc3n2)c1 CHEMBL3921895
O=C(O)Cc1ccc2c(c1O)CCc1ccccc1C2=O CHEMBL74436
O=C(C1CC(Oc2cccc(F)c2)CN1)N1CCCN(C2CCC2)CC1 CHEMBL1823042
CC(=O)NC(CCCCN)C(N)=O CHEMBL67335
Cc1ccc(CNC(=O)CSc2ncc(S(=O)(=O)c3ccc(C)c(Cl)c3)c(=O)[nH]2)cc1 CHEMBL1317319
CC(C)(C)NC(=O)c1ccccc1CC(O)C(Cc1ccccc1)NC(=O)C(CS(=O)(=O)c1ccc(C(F)(F)F)cc1)NS(C)(=O)=O CHEMBL274569
CCN(c1ccccc1)S(=O)(=O)c1nnc(NC(=O)C2CCCCC2)s1 CHEMBL1410975
C=C(C)C1CCC2=C(CCC3(C)C(C(CO)CCC=C(C)C)C(O)CC23C)C1(C)CCCO CHEMBL1765425
O=c1cc(-c2ccccc2)[nH]c2c(-c3ccc(N4CCCCC4)nc3)cnn12 CHEMBL3719251
O=C(O)C=Cn1cnc2ccccc2c1=O CHEMBL132866
COc1cc(-n2cnc(C)c2)c(F)cc1-c1cn(C2CCc3c(F)cccc3N(CC(F)(F)F)C2=O)nn1 CHEMBL3608388
COc1ccc(Cc2nc3ccccc3n2Cc2ccccc2C)cc1 CHEMBL1473582
COC(=O)C1C(=O)c2c(C)noc2CC1(C)C CHEMBL1365630
Cc1cc2c(cc1C)[n+](N)cn2Cc1ccc(Cl)cc1.O=S(=O)([O-])c1ccccc1 CHEMBL2270469
CCCCNc1nc(N)c2nc(O)n(Cc3ccccc3)c2n1 CHEMBL151180
CNC(=O)c1ccccc1-c1ccc(-c2cnc(N)cn2)c(F)c1 CHEMBL3697194
S=C(NCc1ccccc1)c1nc[nH]c1C(=S)NCc1ccccc1 CHEMBL1976116
NCc1noc(-c2nn(-c3ccccn3)c3ccccc23)n1 CHEMBL3236309
COc1ccc(NC2=NC(=Cc3ccc4c(c3)OCO4)C(=O)N2C)cc1 CHEMBL1803071
CCC1SC(=NN=Cc2cccnc2)N(Cc2ccco2)C1=O CHEMBL3781451
CC(C)N(C(=[Se])N(C)C)C1CCCCC1 CHEMBL399930
O=C(COC(=O)C1CC(=O)N(Cc2ccccc2)C1)c1ccc(Br)cc1 CHEMBL1349068
CCc1ccccc1-n1c(SCC(=O)Nc2ccc(C)cc2)nc2[nH]nc(C)c2c1=N CHEMBL1484686
CC(=O)Nc1nc(Cc2ccc(NC(=N)N)cc2)cs1 CHEMBL2326874
CCCCN1CCc2c(C)nc3nc(-c4ccccc4)nn3c21 CHEMBL173450
CCOC(=O)C(Cc1c[nH]c2ccccc12)NC(=O)COc1ccc(Cl)c(C)c1 CHEMBL1513915
CC1CCC(=O)C(C(=O)CC2CC(=O)NC(=O)C2)C1 CHEMBL1999195
COc1ccc(N=C(C)C2=C(O)C(N)C3Cc4c(c(O)c5c(O)c(C)ccc5c4C)C(=O)C3(O)C2=O)cc1 CHEMBL3250618
CCC(C)C(NC(=O)C(Cc1ccc(S(N)(=O)=O)cc1)NC(=O)C(NC(=O)C(CCCN=C(N)N)NC(=O)CNC)C(C)C)C(=O)NC(Cc1c[nH]cn1)C(=O)N1CCCC1C(=O)NC(Cc1ccccc1)C(=O)O CHEMBL3350960
CC(C)CC(N)C(=O)NC(C(=O)NC(CCCNC(=N)N)C(=O)N1CCCC1C(=O)NC(CC(C)C)C(=O)NC(CC(=O)O)C(=O)NC(CC(C)C)C(=O)NC(CCCCNC(=O)CCCCC1SCC2NC(=O)NC21)C(N)=O)C(C)C CHEMBL3765757
CP(=O)(Oc1ccccc1)N1CC(=Cc2cccnc2)C(=O)C(=Cc2cccnc2)C1 CHEMBL1629982
CCCCCCCCCCCOP(=O)(O)OC(Cn1cncn1)(Cn1cncn1)c1ccc(F)cc1F CHEMBL520737
COC1C=COC2(C)Oc3c(C)c(O)c4c(O)c(c(C=NNC(=O)CN5CCN(c6ccccc6)CC5)c(O)c4c3C2=O)NC(=O)C(C)=CC=CC(C)C(O)C(C)C(O)C(C)C(OC(C)=O)C1C CHEMBL3246525
NCCC(=O)NCC1CCC2(CC1)OOC1(O2)C2CC3CC(C2)CC1C3 CHEMBL590589
CCN(CC)S(=O)(=O)c1cc([N+](=O)[O-])ccc1NNC(=O)Nc1ccc(F)cc1 CHEMBL1519925
[N-]=[N+]=NCCCOC1OC(CO)C(OC2OC(CO)C(O)C(OCc3ccc(Oc4ccccc4)cc3)C2O)C(O)C1NC(=O)c1ccccc1 CHEMBL2313336
CC1CN(C(C)CO)S(=O)(=O)c2ccc(C=Cc3ccccc3)cc2OC1CN(C)Cc1cncnc1 CHEMBL3560713
CC1Cc2ccccc2N1C(=O)Cc1nc(N2CCOCC2)cc(=O)[nH]1 CHEMBL3112862
O=C(NCCN1CCC2(CC1)C(=O)NCN2c1cccc(F)c1)c1ccc2c(c1)C(=O)OC2=O CHEMBL1907107
CC(C)CN(Cc1ccc(N2CCC(O)CC2)cc1)S(=O)(=O)Cc1ccccc1 CHEMBL3317828
Cc1nn(C(C)C(=O)O)c(=O)c2c1sc1ccccc12 CHEMBL1523214
CN(c1ccccc1)c1cc[n+](Cc2ccc(-c3ccc(C[n+]4ccc(N(C)c5ccccc5)c5ccc(Cl)cc54)cc3)cc2)c2cc(Cl)ccc12 CHEMBL1181798
CC(=CC(=O)O)CCC1(C)C(C)CCC2(C)C(CO)=CCCC21 CHEMBL3736158
Cn1c(-c2ccc([C+]3NCCCN3)cc2)ccc1-c1ccc([C+]2NCCCN2)cc1 CHEMBL3278681
Cc1cc(C)c(NC(=O)CNC(=O)c2ccc3ncsc3c2)c(C)c1 CHEMBL1709756
[O-][S+](Cc1cc(OCc2cc(F)cc(F)c2)ccn1)c1nc2cscc2[nH]1 CHEMBL139628
COc1ccc(-c2cc3cc(Cl)ccc3oc2=O)cc1OC CHEMBL3359860
O=C(c1cccn(Cc2ccc(Cl)c(Cl)c2)c1=O)N1CCOCC1 CHEMBL1385492
Fc1ccc(CCNCc2ccc(Cl)c(Cl)c2)cc1 CHEMBL1329197
CC=C(C)C(=O)OC1CC2C(=C1C)C1OC(=O)C(C)(O)C1(O)C(OC(=O)C(C)CC)CC2(C)OC(C)=O CHEMBL3343188
CC(C)(C)C(=O)Nc1ccc(-c2ccc(NC(=O)Nc3ccc(Br)cc3OC(F)(F)F)cc2)cn1 CHEMBL3586059
COC(=O)c1coc(CN2CCN(C(=O)CC(c3ccccc3)c3ccc(Br)cc3)CC2)n1 CHEMBL1645163
O=C(CNC(=O)c1ccc2ccccc2c1)NC1CCCCC1 CHEMBL1701876
Cc1ccc2[nH]cc(C(=O)OCC34CCN(CC3)CC4)c2c1 CHEMBL3960725
Cc1cc(C#N)cnc1C(=O)Nc1ccc(F)c(C2(C)CC(C(F)(F)F)OC(=N)N2)n1 CHEMBL3926112
O=[N+]([O-])c1ccc(S(=O)(=O)NCc2ccc(C(F)(F)F)cc2)c([N+](=O)[O-])c1 CHEMBL2030785
CC1=CC(c2ccccc2)Nc2n[nH]c(=S)n21 CHEMBL574154
CCOC(=O)c1cnn(Cc2ccccc2Cl)c1N CHEMBL1344129
CCOC(=O)CCCS(=O)(=O)c1ccc(NC(=O)c2cc(N(CC3CC3)C3CCCCC3)ncn2)cc1 CHEMBL3983299
O=[N+]([O-])c1ccc(CCN2CCC3c4ccccc4CCC3C2)cc1 CHEMBL1193956
CCOP(=O)(OCC)C(NC(=O)c1cccs1)C(F)(F)F CHEMBL1528139
Cn1c(=O)cc(C(=O)NC(Cc2ccsc2)c2cccnc2)[nH]c1=O CHEMBL3448578
O=C(CCC(=O)N1CCCC1C(=O)N1CCCC1)N1CCCCCC1 CHEMBL190271
Cc1ccc(Cl)cc1Nc1nc(C(F)(F)F)ccc1C(=O)NN=Cc1ccncc1 CHEMBL594496
Cc1ccccc1-c1ccc(CN2C(C)C(=O)N(Cc3cn(Cc4ccco4)nn3)CCS2(=O)=O)cc1 CHEMBL1864805
CCOC(=O)C1CCN(C(=O)C2CCN(S(=O)(=O)CC)CC2)CC1 CHEMBL1867478
Cc1cn(C2CC(N=[N+]=[N-])C(COP(=O)(Oc3cccc([N+](=O)[O-])c3)Oc3cccc([N+](=O)[O-])c3)O2)c(=O)[nH]c1=O CHEMBL263285
CCN(CC)C(=O)C1C=C2c3cccc4[nH]cc(c34)CC2N(C)C1 CHEMBL263881
Cc1ccc(C[n+]2c(C)n(CC(=O)N3CCC4(C)c5ccccc5N(Cc5ccccc5)C34)c3ccccc32)cc1 CHEMBL3747164
C=CC(O)=NC1CCC(n2nc(-c3ccc(Oc4ccccc4)cc3)c3c(N)ncnc32)CC1 CHEMBL3912266
CC1(C)OCC(COC(=O)Nc2cccnc2)([N+](=O)[O-])CO1 CHEMBL1891486
Cc1cccc(Nc2nccc(-c3c[nH]c4ncccc34)n2)c1 CHEMBL214819
COc1ccc(CC2c3ccc(OC(C)C)cc3CCN2CC(=O)NCc2ccccc2)cc1OC CHEMBL3600518
Nc1ncc(-c2nc(N3CCOCC3)c3ccc(CO)n3n2)cn1 CHEMBL3601477
Cc1nc(C2CCN(C(=O)N3CCCc4ccccc43)CC2)no1 CHEMBL1761851
COc1ccc(C(=O)O)c2c1CC(C)(C1CCC(C)(O)C(O)C1)O2 CHEMBL146618
O=S(=O)(CCCl)c1ccccc1 CHEMBL288134
CC12CCC(CC1=Nc1ccc(Cc3ccc(N=C4CC5CCC4(C)C5(C)C)cc3)cc1)C2(C)C CHEMBL3236435
Cn1cncc1C(=O)CCCCCCOc1ccc(-c2ccccc2)cc1 CHEMBL126815
Clc1cccc(Cl)c1C1N2CCCN12 CHEMBL1560738
Cc1ccc(Cl)cc1N1CCN(C(=O)CCC(=O)Nc2ccc3nc(N4CCC(C)CC4)cc(C)c3c2)CC1 CHEMBL1594733
O=C(NCCCc1ccccc1)C1CCC(=O)N(Cc2ccc(Cl)cc2)C1 CHEMBL1416721
COc1cc(C2CC(C)(O)Oc3cc4c(cc32)OCO4)cc(OC)c1OC CHEMBL1975264
COc1ccc(C)cc1S(=O)(=O)Nc1cccc(-c2ccc(N3CCCCCC3)nn2)c1 CHEMBL1612530
CCC(C)C(=O)OC1C(OC(C)=O)C(C)=CC23OC2(CC(C)C3O)C(=O)C(C)C(OC(C)=O)C2C1C2(C)C CHEMBL3298778
NC(=O)Nc1sc(-c2ccccc2)cc1C(=O)NC1CCCCC1 CHEMBL461710
CC1=NN(C(=O)c2ccccc2)C(c2ccccc2O)C1 CHEMBL1770486
Fc1ccc(OCCCN2CCC(Nc3ccccc3)CC2)cc1 CHEMBL85507
O=C(OCC#CCCCCC#CCS(=O)(=O)c1ccccc1)c1ccc2c(c1)C(=O)c1ccccc1C2=O CHEMBL94588
Cc1cc(C)cc(C(=O)Nc2cc3c4c(c2)CC(=O)N4CCC3)c1 CHEMBL1731924
CCOC(=O)c1ccc(N=C2C(Nc3ccc(C(=O)OCC)cc3)=CC(=O)c3ncccc32)cc1 CHEMBL156833
O=C(Nc1ccccc1)c1ccc(N2CCN(c3ccccn3)CC2)c(S(=O)(=O)N2CCOCC2)c1 CHEMBL1541956
Cc1cc(CN=C(S)Nc2ccc(Br)cc2Cl)nn1C CHEMBL1331441
CC(=O)Nc1ccc(S(=O)(=O)Nc2cc(C(C)(C)C)c(SC3=C(O)OC(C)(CCc4ccc(O)cc4)CC3=O)cc2C)cc1 CHEMBL92476
CC1CCC2(C(=O)O)CCC3(COC(=O)C=Cc4ccc(O)cc4)C(=CCC4C5(C)CCC(O)C(C)(C)C5CCC43C)C2C1C CHEMBL442938
CC(COC(=O)c1ccccc1)C1CCC2C(OC(=O)c3ccccc3)CCCC12C CHEMBL2425048
Cc1ccc(C2CSCCN2C(=O)c2ccsc2)o1 CHEMBL3468821
COc1ccccc1S(=O)(=O)NC(CNC(=O)c1ccccc1)C(=O)O CHEMBL561270
CCC(C(=O)Nc1cc(Cl)ccc1OC)n1nc(-c2ccccc2)ccc1=O CHEMBL1435382
Cc1cccc(N2CCn3c2n[nH]c(=O)c3=O)c1C CHEMBL395911
Cc1cc(C(=O)NC(Cc2ccc(F)cc2)C(=O)NC(C=O)CC2CCCNC2=O)no1 CHEMBL3741228
O=C(NO)c1cc2ccc([N+](=O)[O-])cc2nc1O CHEMBL65005
COc1ccc(C23CC4CC(CC(C4)C2)C3)cc1C(=O)NCCN(C)C CHEMBL1623564
CCc1nc(NC(=O)Cc2csc(-c3nnc[nH]3)n2)sc1C CHEMBL3454475
CC(C)(C)OC(=O)NC(Cc1ccccc1)C(=O)N1CCC(=O)C1Sc1ccccc1 CHEMBL58735
COc1cc2cc(CN(CCCO)S(=O)(=O)c3ccccc3Cl)c(O)nc2cc1OC CHEMBL1478660
CCc1nc(O)nc2cc(OC)c(OC)cc12 CHEMBL282847
C=CC1CC1(NC(=O)C1CC23CCc4c(c(nc5ccc(OC)cc45)CCCCCC4CC4OC(=O)NC(C4(C)CCCCC4)C(=O)N1C2)O3)C(=O)NS(=O)(=O)C1(C)CC1 CHEMBL3952146
N#CCC1(n2cc(C(=N)O)c(=Nc3ccnc(F)c3)[nH]2)CCN(C(=O)Cn2ccnc2)CC1 CHEMBL3896472
Cc1ncc(-c2[nH]nc(CNC3CCC(F)C3)c2C)cc1F CHEMBL557653
FC(F)(F)c1ccc(Nc2noc3cccnc23)cc1 CHEMBL578781
O=C(Nc1ccccc1C(=O)Nc1ccc2c(C(F)(F)F)cc(=O)oc2c1)c1ccccc1 CHEMBL3986431
CC(NC(=O)C1(N)CCN(c2ncnc3[nH]ccc23)CC1)c1ccccc1 CHEMBL2325986
O=c1ccn(COCCCS(=O)(=O)NCc2cccc(SCC3CC3)c2)c(=O)[nH]1 CHEMBL3659898
Cn1c(=O)c2c(nc([S+]([O-])CCc3ccc(Cl)cc3)n2C)n(C)c1=O CHEMBL2206098
COC1C=COC2(C)Oc3c(C)c(O)c4c(O)c(cc(OCC(=O)N(C)CC(C)C)c4c3C2=O)NC(=O)C(C)=CC=CC(C)C(O)C(C)C(O)C(C)C(OC(C)=O)C1C CHEMBL343312
CCOC(=O)Cn1ncc2cc3c(c(O)c2c1=O)-c1c(O)c2c(c(OC)c1CC3)C(=O)c1c(cc(O)c(C)c1O)C2=O CHEMBL555734
COc1ccc(CN=Nc2cc(C)nc(NS(=O)(=O)c3ccccc3Cl)n2)cc1 CHEMBL1464336
Cc1c(NC(=O)c2ccc(C(C)(C)CO)cc2)cc(F)cc1-c1ncnc2[nH]c(C3=CCN(C(=O)N(C)C)CC3)cc12 CHEMBL3902940
O=C(Nc1cccc(NC(=O)C2CCCCC2)c1)c1ccccc1 CHEMBL3184095
COC1CCC2(Cc3ccc(C#N)cc3C23NC(=N)N(Cc2ccncn2)C3=O)CC1C CHEMBL3892262
N#Cc1cn(-c2ccc(C(=O)O)cc2)cc1C=Cc1ccccc1 CHEMBL3667727
O=[N+]([O-])c1cc(-c2ccc(O)c([N+](=O)[O-])c2)ccc1O CHEMBL3427568
O=C(O)CCCC(=O)Nc1ccc(Oc2ncnc3cc(Cl)ccc23)nc1 CHEMBL1425199
CCC#CCCCCCCCCC(F)C(=O)O CHEMBL1991290
c1ccc2cc(OCCN3CCOC(Cn4cncn4)C3)ccc2c1 CHEMBL3496401
CCOC(=O)c1c(S(=O)(=O)N(C)C2CCCCC2)c(C)n(C)c1C CHEMBL1701820
COc1cc(NC(=S)NNC(=O)c2ccc(S(=O)(=O)c3ccc(Br)cc3)cc2)cc(OC)c1OC CHEMBL1945477
O=C(CN(C(=O)c1csnn1)c1ccccc1)NCc1ccc2c(c1)OCO2 CHEMBL1503494
COC1C(CO)OC(Oc2cc(O)cc3c2C(=O)CCCCCC(C)OC(=O)C3)C(O)C1O CHEMBL485997
Cc1cc(C)n2nc(CCc3nc(-c4ccccc4)cn3C)nc2n1 CHEMBL3703524
CC(C)S(=O)(=O)n1c(=O)n(Cc2nc3ccccc3n2CCCC#N)c2ccccc21 CHEMBL400026
CCCCCC(O)c1cccc(OCc2ccccc2)c1 CHEMBL8818
Cc1ccnc(NC(=O)CCC(=O)N(CC(=O)NC2CCCCC2)Cc2ccccc2)c1 CHEMBL1370843
O=C1C(=Cc2cccc(O)c2)Oc2cccc(O)c21 CHEMBL1814431
CC12CCC(=O)C=C1CCC1C2C(O)CC2(C)C1CCC2(O)C(=O)COC(=O)c1ccc(CN2CCOCC2)cc1 CHEMBL82180
S=C(Nc1ccccc1)Nc1nnc(C23CC4CC(CC(C4)C2)C3)s1 CHEMBL1276473
Cc1nn(-c2cccc([N+](=O)[O-])c2)c2nc3ccccc3c(O)c12 CHEMBL27170
CCN(C(=O)CSc1nc2ccc(O)cc2c(=O)n1-c1ccc(OC)c(OC)c1)C1CCS(=O)(=O)C1 CHEMBL1700092
CC1(C)CN(c2ccc(C#Cc3cccnc3)cn2)C(=O)O1 CHEMBL3962349
CC[N+]1(CC)CCN(c2cccc(O)c2)CC1 CHEMBL3746156
CC(C)(C)C12COC(c3ccccc3N=C=S)(OC1)OC2 CHEMBL39353
CCCCCCCCCCCC(=O)OCCN1CCN(CCCN2c3ccccc3Sc3ccc(C(F)(F)F)cc32)CC1 CHEMBL3302492
O=S(=O)(c1ccc(Br)cc1)N1CCN=C1SCc1cccc(F)c1 CHEMBL1362454
CCCCc1nc2cc(C)cc(C(=O)O)c2n1Cc1ccc(-c2ccccc2-c2nn[nH]n2)cc1 CHEMBL53074
Cc1ccccc1NC(=O)CCCC(=O)c1ccccc1 CHEMBL1896008
CCOC(=O)CSc1ncc(OC)c(Sc2ccc(Cl)cc2)n1 CHEMBL1468283
Nc1nc(OCc2ccc(Br)cc2)c2ncn(C3CC(O)C(O)O3)c2n1 CHEMBL317526
CCc1ccc(NC(=O)c2ccc3nc(N)sc3c2)cc1 CHEMBL1568104
c1coc(CNc2nncc3cncn23)c1 CHEMBL297226
Cc1ccc(C(O)c2nc(-c3ccc4ccccc4c3)c[nH]2)c(C)c1 CHEMBL1871075
CCOCCc1ccc(OCCNC(=O)c2cc(C)nn2C)c(C)c1 CHEMBL2269978
O=C(O)CC1CNC(=O)c2ccc(Br)n21 CHEMBL3746884
O=C(COc1cccc2cccnc12)NCc1cccs1 CHEMBL1438221
CC(=NNC(=S)Nc1cccc(Cl)c1)c1ccccn1 CHEMBL1630582
CC(C)C1=CC2CC3(C=O)C4CCC(C)C4CC2(COC2CC4C(C(C)C)COC4C(C)O2)C13C(=O)O CHEMBL297584
O=C(O)Cn1nnc(-c2cc(-c3cn(Cc4cc(Br)c(Br)c(Br)c4)nn3)no2)n1 CHEMBL1915557
COc1ccc(NC(=O)CN(C)c2c([N+](=O)[O-])cc(C(=O)NCCO)cc2[N+](=O)[O-])cc1 CHEMBL280295
CCOC(=O)C1OC1C(=O)N(CC(C)C)NC(=O)C(CC(C)C)NC(=O)C(CCC(=O)O)NC(=O)OCc1ccccc1 CHEMBL1213572
CNc1nc(Nc2cc3c(cc2Cl)c(C(=O)N2CCOCC2)cn3C)ncc1C(F)(F)F CHEMBL3694814
CCCN1CCN(c2cccc(C(C)=O)c2)CC1 CHEMBL2336291
NCC(=O)c1cnc2ncccn12 CHEMBL3139069
OC(CN(Cc1ccc(OC(F)(F)F)cc1)c1cccc(F)c1)C(F)(F)F CHEMBL143959
NC(N)=NCCCNC(=O)C1CC(O)CN1Cc1ccc2ccccc2c1 CHEMBL1159700
CC(C)(C)c1ccc(OCC2CO2)cc1 CHEMBL1890780
N=C(N)c1ccc(-c2cc(Cl)cc(-c3cccc(C(=N)N)c3)c2)cc1 CHEMBL3040106
COc1ccc(-c2nnc(-c3cnc4ccccn4c3=O)o2)cc1 CHEMBL2281521
Cc1ccc(Oc2ncccc2C(=NO)NCC(C)C)c2c1CCC2 CHEMBL1860172
OC1CN(C2CCN(c3ccc(Nc4ncc5c6ccncc6n(C6CCCC6)c5n4)nn3)CC2)C1 CHEMBL3642004
CN1CCc2ccccc2Cc2ccccc2CC1 CHEMBL201525
COc1ccc2c(c1)C1(CCO2)NC(=O)NC1=O CHEMBL79430
CCNc1nc(Cc2ccccc2)cc2c1CCNCC2 CHEMBL3425756
CC(OC(=O)Nc1nncn1-c1ccc(-c2ccc(C3(C(=O)O)CC3)cc2)cc1)c1ccccc1 CHEMBL2182041
COC1=CC(=O)OC(CCc2ccccc2)C1 CHEMBL1338909
CCC(=O)OCC1OC(n2cc(-c3ccccc3)nn2)C(OC(=O)CC)C(OC(=O)CC)C1OC(=O)CC CHEMBL2315827
CCc1nc2ccc(C(=O)Nc3cc(-c4ccccc4)ccc3OC)cn2c1N(C)Cc1nccs1 CHEMBL1877015
CC(NS(=O)(=O)c1ccc(NC(=O)N2CCCCC2)cc1)c1ccccc1 CHEMBL1484113
CC1C(=NCCCN(C)C)c2c(n(O)c3ccc(Cl)cc3c2=O)CC1c1ccc(Cl)cc1Cl CHEMBL116524
Cc1ccc(C(N)=O)cc1-c1cc2cnnc(-c3ccc(F)cc3F)c2n(C)c1=O CHEMBL1255074
Nc1nc(N)c(N=Nc2ccc(Cl)cc2)c(O)n1 CHEMBL1565317
CC1CN(C(C)CO)C(=O)c2cc(NC(=O)Cc3cn(C)c4ccccc34)ccc2OC1CN(C)C(=O)Nc1ccccc1 CHEMBL3400867
CC1CN(C(C)CO)C(=O)CCCn2cc(nn2)COC1CN(C)C(=O)C1CCCCC1 CHEMBL2356776
CN(C)c1cc2c(cc1Oc1ncccc1C(F)(F)F)c(=O)ncn2Cc1ccc(F)cc1F CHEMBL2403220
COc1cccc(NN=C2C(=O)NN=C2c2ccccc2)c1 CHEMBL1081278
Cc1cccc(C(=O)N2CCN(CCN3CCC(NC(=O)CNC(=O)c4cccc(C(F)(F)F)c4)C3)CC2)c1 CHEMBL1092343
CCOC1Cc2ccccc2C1Nc1nc(CC)c(Oc2cc(C)ccn2)nc1CC CHEMBL250680
Cc1cc(C)nc(SCC(=O)Nc2ncc(Cc3ccccc3)s2)n1 CHEMBL3769988
CC(C)Nc1nc(O)c2cc(Cl)ccc2n1 CHEMBL85853
CC(=Cc1ncc(C(=O)O)s1)c1ccc2c(c1)C(C)(C)CCC2(C)C CHEMBL93577
Cc1nn(-c2ccccc2)c(-c2ccccc2)c1C1CC(c2ccc(N)cc2)=NN1 CHEMBL2236749
CC(N)C(=O)NC(CCc1ccccc1)C(=O)NC(C)C(=O)Nc1ccccc1 CHEMBL424646
CC(C)CN(C)C(=O)Cc1cccc(CC(=O)Nc2nnc(CCCCc3ccc(NC(=O)Cc4ccccc4)nn3)s2)c1 CHEMBL3675068
COc1ccc(C(=O)Cn2c(=N)n(C)c3ccccc32)cc1 CHEMBL1622533
O=C(COC(=O)Cc1c[nH]c2ccccc12)Nc1cccc(Br)c1 CHEMBL2144134
CCCCCCCCC1CC(=CBr)OC1=O CHEMBL322950
Cn1c2ccccc2c2c(NCCCN)nc3ccccc3c21 CHEMBL3233369
Fc1ccc(-n2cc(-c3ccc4nccnc4c3)nn2)cc1 CHEMBL1938960
CCC1CCN(C(=O)C(CCCN=C(N)N)NS(=O)(=O)c2cccc3c(N(C)C)cccc23)CC1 CHEMBL168401
COCCCNC(=O)C1CCCN(c2ncnc3onc(C)c23)C1 CHEMBL1730164
O=C1c2cccc3cccc(c23)C(=O)N1CCc1ccccn1 CHEMBL2298117
C=C1CCC2C(C)(C(=O)N3CCN(c4ccc(C)cc4)CC3)CCCC2(C)C1CCC(C)CCOC(C)=O CHEMBL2048008
CSCCC(NC(=O)C(CC(C)C)NC(=O)CNC(=O)C(Cc1ccccc1)NC(=O)C(Cc1ccccc1)NC(=O)C(CCC(N)=O)NC(=O)C(CCC(N)=O)NC(=O)C1CCCN1C(=O)C(CCCCN)NC(=O)C1CCCN1C(=O)C(N)CCCN=C(N)N)C(N)=O CHEMBL406563
CCCCCc1nnc(NC(=O)NS(=O)(=O)c2ccc(C)cc2)s1 CHEMBL1496671
CCOc1ncccc1C(=O)N1CCCC(n2nc(C)nc2C)C1 CHEMBL3493526
O=C(NCC1CC1)c1ccc(OCc2c(-c3ccc(F)cc3)noc2C(F)(F)F)nc1 CHEMBL3681446
O=C1C2CCCN2C(=O)N1CCCCNCCOc1ccc(C(F)(F)F)cc1 CHEMBL2431035
CC(C)c1cccc(-n2cc(O)c(C(=O)NCCCn3cccn3)n2)c1 CHEMBL3464273
COc1c(C2CCCN2Cc2nnc(C3CC3)n2C)c(C)nn1C CHEMBL3453771
CC1Oc2ccc(NC(=O)CNC(=O)c3ccccc3)cc2NC1=O CHEMBL2440676
CC1(C)C(=O)Nc2ccc(C3=NNC(=O)SCC3)cc21 CHEMBL50665
COC(=O)c1nccc2c1[nH]c1ccc(OC)cc12 CHEMBL396163
Cc1cc(-n2cnnc2)cc2ccc(O)nc12 CHEMBL347963
Nc1nc(Nc2cccnc2)sc1C(=O)c1ccccn1 CHEMBL1761805
COc1ccc(C2=NN(C(C)=O)C(c3cccc(Br)c3)O2)cc1 CHEMBL576032
OC1C(F)C2N=C(N3CCC3)OC2CC1C(F)F CHEMBL3891212
COC(=O)Cc1nc(-c2ccc(Cl)cc2)oc1-c1ccsc1 CHEMBL114945
COC(=O)C(CSC(=O)CCc1ccc(OC(C)=O)c(OC(C)=O)c1)NC(=O)OC(C)(C)C CHEMBL2203720
CC(=O)NC(CCC(=O)OCc1ccccc1)C(=O)NC(C)C(=O)NC(C=CS(C)(=O)=O)CC(C)C CHEMBL207394
CC(N=C(O)Nc1cc2[nH]nc(OC3CCOC3)c2c(CO)n1)c1ccccc1 CHEMBL3943812
COCc1nnc(NC(=O)CCCOc2ccccc2OC)s1 CHEMBL1410480
CCOc1ccc(C(=O)NCCC2=CCCCC2)cc1OCC CHEMBL1423582
CCOC(=O)C1CNCCC1c1ccccc1 CHEMBL313981
FC(F)CCOc1ccc(CN2CCN(Cc3cc4ccccc4o3)CC2)cc1 CHEMBL1214891
COc1ccc(C2=NOP(c3ccccc3)(c3ccccc3)(c3ccccc3)C2)cc1 CHEMBL1999505
COc1ccc(OCc2cc(C(=O)NC(C)Cn3cncn3)no2)c(Cl)c1 CHEMBL1517622
Oc1ccc(CCCNCCCCCc2ccccc2)cc1 CHEMBL334003
O=S(=O)(NC1C2CCC1Cc1cc(F)ccc1C2)c1ccccc1 CHEMBL183449
COC(=O)C(OC)C1Cc2cc3cc(OC4CC(OC5CC(O)C(OC)C(C)O5)C(OC(C)=O)C(C)O4)c(C)c(O)c3c(O)c2C(=O)C1OC1CC(OC2CC(OC3CC(C)(O)C(O)C(C)O3)C(O)C(C)O2)C(O)C(C)O1 CHEMBL1817810
O=c1oc2ccccc2n1CN(Cc1ccc(F)cc1)C1CC1 CHEMBL3261463
CCCn1c(-c2ccc(F)cc2)nc2c(N3CCN(CCC(=O)OCC)CC3)nc(C)nc21 CHEMBL1487121
CC(C)N(Cc1ncc[nH]1)c1ccccc1 CHEMBL2206370
Nc1ncc(NCc2ccccc2)c(N)n1 CHEMBL435553
COc1cccc(NC(=O)Nc2cccc(-c3cn4cccnc4n3)c2)c1 CHEMBL1434937
COc1cccc(-c2c(C)n(Cc3ccccc3F)c3nc(C(C)(C)CO)c(CN(C)Cc4ccccn4)n3c2=O)c1 CHEMBL300079
CCC(=O)NNC(=O)CCC(=O)Nc1ccccc1 CHEMBL1339809
COc1cc(-c2nc3n(n2)CCOC3c2ccccc2C(F)(F)F)ccc1-n1cnc(C)c1 CHEMBL2415098
CN(CCc1ccccc1)C(=O)CN(CC(=O)NCCN1CCCC1)c1cc(Cl)ccc1Oc1ccc(Cl)cc1 CHEMBL3322534
COc1cc(O)cc(O)c1C(=O)C=Cc1cccc([N+](=O)[O-])c1 CHEMBL3416013
CN(CCCCN(C)CC(O)COC1C(O)C(N)CC(N)C1OC1OC(CN)C(O)C(O)C1N)CC(O)COC1C(O)C(N)CC(N)C1OC1OC(CN)C(O)CC1N CHEMBL193492
O=C(O)C1(Cc2nc3cc(OCc4ccc5ccccc5n4)ccc3n2Cc2cccc(N3CCCC3)c2)CCCC1 CHEMBL3678496
CN1CCN(c2ccc3nc(-c4cccc(-c5cccs5)c4)c(-c4ccncc4)n3n2)CC1 CHEMBL3735817
Cc1ccc(S(=O)(=O)N(C)C2CCN(C)CC2)cc1C CHEMBL1933572
CCN(CC)C(=O)c1ccccc1-c1cc(C(C)(C)C)[te+]c(C(C)(C)C)c1 CHEMBL2087767
O=C(NCc1ccccc1)C(O)Cc1c(SSc2[nH]c3ccccc3c2CC(O)C(=O)NCc2ccccc2)[nH]c2ccccc12 CHEMBL157952
COC1C=C2C3CC(C)(C)CCC3(CO)C(O)CC2(C)C2(C)CCC3C(C)(C)C(OC4OC(C)C(O)C(OC5OC(CO)C(O)C(O)C5O)C4O)CCC3(C)C12 CHEMBL3792557
CN(CCc1ccccn1)C(=O)Cc1c(-c2ccccc2)nc2c(Cl)cc(Cl)cn12 CHEMBL179427
CCNC(=O)N(CC)CN(CC)C(=O)NCC CHEMBL1971225
O=C(c1cccc(F)c1)N1CCC2C(CO)Nc3ccc(C#Cc4cccc(F)c4)cc3C21 CHEMBL3559767
Cc1ccc(NC2CCN(C(=O)Cc3cccs3)CC2)nn1 CHEMBL3488453
Cc1c(C(=O)NCCCCCO)cnn1-c1nc(-c2cccc(C(F)(F)F)c2)cs1 CHEMBL9571
COc1ccc(C[N+]23C(CCC2c2ccccc2)CCC3c2ccccc2)cc1 CHEMBL2009850
CC(C)(C)C(=O)NC(Cc1ccc(-c2ccccc2)cc1)C(=O)NO CHEMBL3765083
Cn1c(CNc2cccc(C(=O)NCc3ccccc3C(F)(F)F)c2)nnc1-c1ccncc1 CHEMBL1738877
C=Cn1cc(C(=O)O)c(=O)c2cc(F)c(N3CCC(NC)C3)nc21 CHEMBL412431
c1nc(Cc2ccc(OCCN3CCCC3)cc2)cs1 CHEMBL165407
COC(=O)C1=C(N)OC2=C(C(=O)CCC2)C1c1ccc2c(c1)OCO2 CHEMBL2142835
C[N+]12CCC(CC1)C(OC(=O)C(O)(c1ccccc1)C1CCCCC1)C2 CHEMBL1178341
Cc1ccc(NCCC(=O)c2cccs2)cc1 CHEMBL1487436
Cc1c(C(=O)ON=C(N)c2ccccn2)cccc1[N+](=O)[O-] CHEMBL1337632
CC=CC1(C)SC(=O)C(C)=C1O CHEMBL399775
OCc1cc[n+](CC=CC[n+]2ccc(C=NO)cc2)cc1 CHEMBL1190720
CN1CCC2(COCCN(Cc3cccc(C#N)c3)C2)C1 CHEMBL3552165
CS(=O)(=O)c1ccc(CCNCc2ccc(-c3ccc(CN(C(=O)C4CCCC4)C4CCN(Cc5ccccc5)CC4)cc3)nc2)cc1 CHEMBL580024
Cn1cc(-c2cccc(Oc3nccc(-c4ccc(F)cc4)n3)c2)c2nc3ccccc3cc21 CHEMBL3315032
CC[n+]1cccc(NC(=O)c2ccc(NC(=O)c3ccc(C(=O)Nc4ccc[n+](CC)c4)cc3)cc2)c1 CHEMBL3306611
CN1CCN(C2CN(Cc3cn(Cc4ccccc4)nn3)S(=O)(=O)C2)CC1 CHEMBL3559844
CCOP(=O)(OCC)C(NC(=O)C=Cc1ccccc1)c1ccccc1F CHEMBL2228014
CN(C)[P+](C)(N(C)C)N(C)C CHEMBL1197597
N=C(NCCCC(NC(=O)c1ccc(Cl)cc1)C(=O)NO)N[N+](=O)[O-] CHEMBL573580
CCCCNC(=O)c1cc(NC(=O)c2cnc(Cl)nc2C(F)(F)F)cc(C(F)(F)F)c1 CHEMBL132257
C#Cc1cn(C2CC(O)C(CO)C2)c(=O)[nH]c1=O CHEMBL353868
COc1ccc2cc1-c1cc(cc(Br)c1O)CC1c3cc4c(cc3CCN1C)Oc1c(OC)cc3c(c1O4)C(C2)N(C)CC3 CHEMBL2017492
N#Cc1cc(-n2cc(C(=O)O)cn2)cc2cc[nH]c12 CHEMBL3652810
O=C(O)C1(Cn2cccn2)CC1 CHEMBL1988175
Cc1ccc(CSc2nnc(-c3ccc4c(c3)OCCO4)o2)cc1 CHEMBL1917263
COc1cccc2c1C(=O)c1c(O)c3c(c(O)c1C2=O)CC(O)(C(C)O)CC3OC1CC(N2CCOCC2)C(O)C(C)O1 CHEMBL156857
CSc1n[nH]c(NC(=O)c2c(-c3c(Cl)cccc3Cl)noc2C)n1 CHEMBL1569007
Oc1ccc2ccccc2c1Cc1ccc(OCCN2CCCCCC2)cc1 CHEMBL1823998
Fc1ccc(Cn2cc(CSC(=S)N3CCCCC3)nn2)cc1 CHEMBL2440523
O=c1nc2ccccn2cc1Cc1ccc(Br)cc1 CHEMBL3218937
CCCCSc1ccccc1OC(C)=O CHEMBL144658
NC1CCC(N=C(O)c2cc(NC(=O)c3cc(-c4ncccc4F)c(Cl)cc3Cl)n(-c3ccccc3)n2)C1 CHEMBL3901473
COc1ccc(-c2nc3nonc3nc2O)cc1 CHEMBL106587
COCc1n[nH]c(O)c1Cc1ccc2ccccc2c1 CHEMBL157830
Cc1nc(CN(C)C(=O)c2cccc(C(=O)NC(Cc3ccccc3)C(O)C3NCCN(Cc4ccccc4)C3=O)c2)cs1 CHEMBL3694256
CCCC12CN3CC(C)(CN(C1)C3c1ccc([N+](=O)[O-])o1)C2=O CHEMBL1596850
Cc1ccc(C(CN=C(O)c2cc(C)ccc2Cl)N2CCOCC2)cc1 CHEMBL3904210
CN=C1CCc2c1n(C)c1ccc(OC(=O)N(C)C)c(Br)c21 CHEMBL158946
O=C1CN(C(=O)CNC(CC(F)(F)F)c2ccc(F)cc2)CCN1 CHEMBL3465625
COc1cc(C)cc2cc(-c3c(CN4CCN=C(O)C4)c(CN4CCN(C(C)=O)CC4)n4ncnc(N)c34)sc12 CHEMBL3954561
CCCCCCCOc1c(OC)ccc2cc3[n+](cc12)CCc1cc2c(cc1-3)OCO2 CHEMBL2018171
CC(C)OC(=O)N1CCC(Cc2cccc(C(N)=O)c2)C1 CHEMBL3482837
Cc1cc(O)c2c(c1F)C(=O)C=CC2=O CHEMBL241784
COCCN1CCN(c2nc3c(c(Nc4ccc(C(F)(F)F)cc4)n2)CCN(c2ncccc2C(F)(F)F)CC3)CC1 CHEMBL1630304
CCCCc1cn(C(CCCCN)C(=O)N2CCNCC2)nn1 CHEMBL1520090
O=C(NC(C(=O)N1CC(n2cc(-c3ccccc3)nn2)CC1C(=O)NC(Cc1ccccc1)C(=O)NS(=O)(=O)C1CC1)C1CCCCC1)c1ccccc1 CHEMBL3600546
Clc1cccc(-c2nc[nH]n2)n1 CHEMBL3099706
O=c1cc(OCc2ccc(Cl)cc2)oc2ccc(OCc3cccc(Cl)c3)c(O)c12 CHEMBL1909745
Nc1cc[n+](Cc2ccc(-c3ccc(-c4ccc(C[n+]5ccc(N)c6ccccc65)cc4)cc3)cc2)c2ccccc12 CHEMBL135990
CC1C2CC(CN2)N1c1nc2c(cc1F)c(=O)c(C(=O)O)cn2C(C)(C)C CHEMBL544092
COc1ccc(CNc2nccc3ccc(-c4ccc5nccn5c4)cc23)cc1 CHEMBL530792
COCOC1CC(C(=O)OC)C2(C)CCC3C(=O)OC(C(=O)N4CCCCC4)CC3(C)C2C1=O CHEMBL3219943
CC(C)N(CCOc1ccc(C2Oc3cc(O)ccc3C3=C2c2ccc(O)cc2OCC3)cc1)C(C)C CHEMBL1085899
O=C(Nc1cccc(Cl)c1)c1cc([N+](=O)[O-])ccc1N1CCN(CCO)CC1 CHEMBL1518114
N#Cc1ccc(NC(=O)c2cc(S(=O)(=O)N3CCOCC3)ccc2N2CCCC2)cc1 CHEMBL1874335
Cc1c(NC(=O)c2ccc(Cl)s2)c(=O)n(-c2ccccc2)n1C CHEMBL1351785
[N-]=[N+]=NCC1OC(OC2C(O)C(OC3OC(CN)C(O)C(O)C3N)C(N)CC2(N)CO)C(O)C(N)C1O CHEMBL37595
CN(C)C(=O)C1CCC2C(CCN2Cc2ccccn2)O1 CHEMBL3502716
CC(C)(F)CCC(CC(O)C(Cc1ccccc1)NC(=O)c1cnc2ccccc2n1)C(=O)NO CHEMBL305423
Cc1ccccc1-c1cc2nc(C)c(CN)c(-c3ccc(Cl)cc3Cl)n2n1 CHEMBL1209540
COc1ccc(N2CCN(C(=O)c3ccc(COc4ccc5c(C)cc(=O)oc5c4)cc3)CC2)cc1 CHEMBL1306991
O=C(NC1=C(c2ccccc2Cl)C(=O)c2ccccc2C1=O)c1ccccc1 CHEMBL491478
COc1ccc(C(=O)CSc2nc(N)nc(SC)c2C#N)cc1 CHEMBL1303783
COC(=O)c1cc(=O)c2cccc(C(=O)c3ccccc3)c2[nH]1 CHEMBL3248725
CCOc1cccc(-c2nc(CN3CCC4CCCCC4C3)co2)c1 CHEMBL1862168
CCCN(Cc1coc(-c2cccc(C)c2)n1)c1ccccc1 CHEMBL1859870
Nc1c(O)noc1-c1ccccc1 CHEMBL69405
CCOC(=O)c1cc(C=Cc2ccsc2)on1 CHEMBL568078
COc1ccc(COC(CCCCCC(=O)NO)C(=O)Nc2ccc(OC)cc2)cc1 CHEMBL250005
C=C1C(=O)OC2CC1C(O)C(O)C(C)CCCC(C)=CCCC2(C)O CHEMBL1978053
O=C(NC1CCCC1)Oc1cc(-c2ccc(Cl)cc2)cc(-c2ccc(Cl)cc2)c1 CHEMBL475564
O=C(NCc1cc(C(F)(F)F)cc(C(F)(F)F)c1)C1CC(c2cccc(F)c2)=NO1 CHEMBL1894627
CCCCCc1ccc(-c2cn(C3OC4OC5(C)CCC6C(C)CCC(C3C)C46OO5)nn2)cc1 CHEMBL1170949
Cn1ncc(N=C(O)c2csc(-c3cnc4cccnc4c3)n2)c1C1CCC(N)C(F)CO1 CHEMBL3948135
O=C(Nc1ccc(OC(F)(F)F)cc1)NC1CCN(C(=O)c2ccc(Cl)nc2)CC1 CHEMBL1257170
O=C(Nc1cccc(Cl)c1N1CCCCC1)c1ccc2c(c1)OCCO2 CHEMBL1381353
Cc1ccc(N2C(=O)C3C(c4ccccc4)N4CCCN4C3(C)C2=O)cc1 CHEMBL1714522
COc1cc(C(C)(O)c2ncnc3ccccc23)cc(OC)c1OC CHEMBL3425553
O=C(OC1CCN(c2ccc(-c3ccccc3Cl)nn2)CC1)c1ccc(Cl)cc1 CHEMBL125586
Clc1ccc(-n2nc3c4c(ncc3c2OCc2ccccc2Cl)CCCCC4)cc1 CHEMBL1681890
CC(=O)NC(C)c1cc(-c2cnc(Oc3ccc(OC(C)C)cc3)s2)no1 CHEMBL220395
[O-][S+](c1cccc(F)c1)c1c(O)c(-c2cccnc2)cc2ccccc12 CHEMBL3354857
Cc1ccc(S(=O)(=O)NCC(=O)NNC(=O)c2ccc(Br)cc2)cc1C CHEMBL1867956
CC(=O)Nc1ccc(NC(=O)C(C)ON=Cc2cccc([N+](=O)[O-])c2)cc1 CHEMBL3191646
O=C(Nc1ccc(-n2cncn2)cc1)NC1CCCCC1CN1CCCC(Cc2ccc(F)cc2)C1 CHEMBL364068
CC(C)(C)[Si](OCC1OC(OC2OC=CC3C(O[Si](c4ccccc4)(c4ccccc4)C(C)(C)C)C4OC4(CO[Si](c4ccccc4)(c4ccccc4)C(C)(C)C)C23)C(O)C(O)C1O)(c1ccccc1)c1ccccc1 CHEMBL267031
CCCCN1C(=O)NC(c2ccc([N+](=O)[O-])cc2)C(C(=O)OC2CCCC2)=C1C CHEMBL209153
O=C(c1cccc(F)c1)N1CC2C(c3ccccc31)C(CO)N2C(=O)c1ccc(F)cc1 CHEMBL2359055
COCCOc1ccc(NC(=O)C2CC(=O)N(C3CC3)C2)cn1 CHEMBL3490991
O=c1c(-c2ccccc2)c(-c2ccc(Cl)cc2)c(-c2ccc(Cl)cc2)nn1CCO CHEMBL285206
Nc1nc(N)c(Cc2ccccc2)c(OCCOCP(=O)(O)O)n1 CHEMBL146197
CCCCc1ccc2c(c1)CC(NCC(O)c1ccc(O)c3[nH]c(=O)ccc13)C2 CHEMBL2088199
CC(C)C(NCC(=O)c1ccccc1)C(=O)O CHEMBL526030
COC(=O)C1COC(C(C)(C)C)N1C(=O)C(c1ccccc1)c1ccccc1 CHEMBL3349176
Cc1ccc(S(=O)(=O)N2CCN(c3ccnc4cc(Cl)ccc34)CC2)cc1C CHEMBL1444289
Cc1csc(NC(=O)C(C)Oc2ccc(Cl)cc2C)n1 CHEMBL1358291
COc1cc2c(c(OC)c1OC)-c1ccc(OC)c(=O)cc1C(NC(=O)CCCCCCC(=O)OCCCCCC1CC=CC(=O)O1)CC2 CHEMBL3393610
COc1c(CC2=NOS(=O)N2)ccc2ccccc12 CHEMBL83318
N#Cc1ccc(COc2ccc3cc(S(=O)(=O)NC(CCC(=O)O)C(=O)O)ccc3c2)c(F)c1 CHEMBL457526
N#Cc1ccc(-c2cncc3c2CCCC3O)cc1 CHEMBL3915255
CC1CCC(Cn2c(N3CCCC3c3cnn[nH]3)nc3cc(-c4noc(=O)[nH]4)nc(-c4cncc(Cl)c4)c32)CC1 CHEMBL3649849
O=C(NC(=S)Nc1ccc2c(c1)OCCO2)c1cccc(Br)c1 CHEMBL1503082
CCOC12CC(OC(=O)N1)C(C)C1OC1(C)C(OC(=O)C(C)N(C)C(C)=O)CC(=O)N(C)c1cc(cc(OC)c1Cl)CC(C)=CC=CC2OC CHEMBL3245306
O=C(Nc1ccc2oc(-c3ccncc3)nc2c1)c1ccc([N+](=O)[O-])o1 CHEMBL1419414
Clc1ccc(C=NNc2nnc(-c3ncc[nH]3)c3ccccc23)cc1 CHEMBL3192331
O=C1CNc2cc(-c3cccnc3)ccc2N1 CHEMBL3397601
CCC1C(=O)CC(c2ccccc2)N(C(=O)Cn2ccnc2)C1c1ccccc1 CHEMBL1773470
CCN(CC)CC(O)CN1C(=O)NC(C)(C)C1=O CHEMBL1706308
CC(C)(C)c1cc(C(=O)NC(C=CS(=O)(=O)c2ccccc2)CCc2ccccc2)n(Cc2ccccc2)n1 CHEMBL1079181
COCCN(C(=O)c1cccc(F)c1)c1nnc(-c2ccc(OC)c(OC)c2)s1 CHEMBL2207770
CCNC(=S)Nc1nc2cc3c(cc2s1)CC1C2CCCCC32CCN1CC1CC1 CHEMBL1766033
CC(C)C(NC(=O)C(NC(=O)C1CSCCCCCC(=O)NC(CCN)C(=O)N1)C(C)O)C(=O)NC(C(=O)NCCc1ccccc1)C(C)O CHEMBL1160693
CCc1cc(-c2nn(C(C)C)c3ncnc(N)c23)no1 CHEMBL3753958
CC(C)C(=O)c1c(C(F)(F)F)[n+]([O-])c2cc(Cl)c(Cl)cc2[n+]1[O-] CHEMBL1774862
COC1CCN(Cc2ccc3c(-c4ccc(F)cc4)cc(C(N)=O)nc3c2)C1 CHEMBL3927029
O=C(COC(=O)c1cccnc1Nc1cccc(C(F)(F)F)c1)NC1CCS(=O)(=O)C1 CHEMBL1422173
COc1ccc(OC)c(Cc2ccc3c(c2O)C(=O)c2c(O)cccc2C3)c1 CHEMBL43732
N=C(NCc1ccccc1)Nc1nc(-c2cc3cc(F)ccc3[nH]2)cs1 CHEMBL1203507
OCC1CC(Cn2cnc3c(NC4CCC4)ncnc32)c2c(-c3ccccc3)nnc(-c3ccccc3)c21 CHEMBL222553
COc1cccc2c1Cc1c(O)cccc1C2=O CHEMBL123148
CC(C)(C)OC(=O)N1CCN(C(=O)C(c2ccc(C#N)cc2)c2cccnc2)CC1 CHEMBL3137388
OC1C(=Cc2ccc(Br)cc2)CCCC1=Cc1ccc(Br)cc1 CHEMBL519039
COc1ccccc1N1CCN(CCCn2cc(CCCN3CCc4cc(O)c(O)cc4C(c4ccccc4C)C3)nn2)CC1 CHEMBL574595
CCC(Cc1ccccc1)NC(=O)CN1C(=O)CSc2ncccc21 CHEMBL1419131
CCOC(=O)N1CCC(=O)C(CNC23CC4CC(CC(C4)C2)C3)C1 CHEMBL2008480
CCC(CC)NC(=O)N1CCCCC1C(=O)OC(CCc1ccc(OC)c(OC)c1)c1cccc(OCC(=O)NCCNC(=O)COc2cccc(C(CCc3ccc(OC)c(OC)c3)OC(=O)C3CCCCN3C(=O)NC(CC)CC)c2)c1 CHEMBL266109
COc1cccc(C=CC(=O)NCCCCN2CCc3ccc(OS(=O)(=O)C(F)(F)F)cc3C2)c1 CHEMBL416842
CCCCc1ncc(C=C2C(=O)N(CCCC)C(=O)N2Cc2ccc(C)s2)n1Cc1ccc(C(=O)O)cc1 CHEMBL124925
Nc1ncnc2c1C(=O)N(c1ccc(C3CCN(C(=O)C4CCCCC4)CC3)cc1)CCO2 CHEMBL2414661
CCC12CCCN3CCC4(C(=O)c5ccccc5N4C(OC)C1)C32 CHEMBL3926849
O=C(C=Cc1ccc2ccccc2c1)NC1=C(C(=O)O)CCCC1 CHEMBL3298700
CN1CCN(C(=O)c2ccccc2N(Cc2ccccc2)S(=O)(=O)c2ccccc2)CC1 CHEMBL1373738
COC1C(CO)OC2C(C1O)n1c3ccc([N+](=O)[O-])cc3c3c4c(c5c6cc([N+](=O)[O-])ccc6n2c5c31)C(=O)NC4=O CHEMBL27781
Cc1nn(-c2ccccc2)c(Cl)c1C=C1C(=O)N(C)C(=S)N(C)C1=O CHEMBL2236399
COc1cc(C(C)c2cc3c(cc2OCCOCCOc2cc4c(cc2C(C)c2cc(OC)c(OC)c(OC)c2)OCO4)OCO3)cc(OC)c1OC CHEMBL1983019
S=C(Nc1cccc(Cl)c1Cl)NC1CCN(Cc2ccccc2)CC1 CHEMBL1550070
CN1CCN(c2cccc(C(O)=NCCCCCC(O)=Nc3ccccc3N)c2)CC1 CHEMBL3971652
COc1ccccc1CN=C(O)N1CCc2c(F)ccc(-c3cc(CC(=O)O)ccc3OC)c2C1 CHEMBL3890603
O=c1[nH]c(=O)n(CC2CCC(CO)C2)cc1I CHEMBL376311
CC1Nc2nc(N)nc(OCC3CCCCC3)c2NC1=O CHEMBL2147110
CCCS(=O)(=O)c1cc(C2CCC(c3cc(OC)c(OC)c(OC)c3)O2)cc(OC)c1OCCS(=O)c1ccc(N)cc1 CHEMBL300441
CC#CCOC(=O)C1CN=CNC1 CHEMBL1191028
COc1ccccc1C=C1CNCC2=C1NC(=O)NC2c1ccccc1OC CHEMBL2385766
NC1CCc2ccccc2CC1=O CHEMBL2221133
C=C1C(OC(C)=O)C(OC(C)=O)C(OC(C)=O)C(C)(C)C=CC(C)C(=O)C2(OC(C)=O)CC(C)(OC(=O)c3ccccc3)C(OC(C)=O)C2C1OC(C)=O CHEMBL504131
CCCCc1cc(CCCC)n2ncc(Br)c2n1 CHEMBL3246728
N#CC1CC2CC2N1C(=O)C1CCN1 CHEMBL365726
O=C1c2ccccc2C(=O)c2c1c1ccccc1c(=O)n2Cc1ccc(Cl)cc1 CHEMBL3323197
COc1cccc(NC(=O)Oc2ccc3c(c2)CN2CCc4c([nH]c5ccccc45)C2N3C)c1 CHEMBL3262492
CN1C(C(=O)Nc2ccccn2)C(=O)c2sc(Cl)cc2S1(=O)=O CHEMBL3182951
Nc1sc(C#Cc2ccccc2)c(CN2CCN(c3ccc(Cl)c(C(F)(F)F)c3)CC2)c1C(=O)c1ccc(Cl)cc1 CHEMBL3330590
COC(=O)C1CC2CCC3C1c1sccc1CN23 CHEMBL3304907
N=C(N)NCCCC(NC(=O)C1CSSC1)C(=O)O CHEMBL3581908
COc1cc(CNc2ccc(-c3c(-c4ccncc4)cnn3C)cc2)nc2ccccc12 CHEMBL3218032
CCOc1ccc2c(c1)C(C)=CC(C)(C)N2S(=O)(=O)c1ccc(F)cc1 CHEMBL1433157
Cc1ccc(Nc2nc(N)nc(Nc3ccc(C#N)cc3)n2)c(C)n1 CHEMBL3338036
CCN(CC)c1ccc(C=Cc2ccccc2)cc1 CHEMBL84765
CCN(CC)CCn1c2ccccc2c(=O)c2c(O)ccc(O)c21 CHEMBL1716217
CC(=O)NC(CC(=O)c1ccccc1)c1ccc(Cl)cc1 CHEMBL1818907
CN1CC2C(C1)C(c1ccccc1)N(C(=O)Cn1cc(N=C(O)c3cnn4cccnc34)c(-c3cc(Cl)ccc3OC(F)F)n1)C2CO CHEMBL3942241
N=C(N)N1CCc2cccc(O)c2C1 CHEMBL3527010
CC1=C(C(=O)N2CCN(c3ccc(F)cc3)CC2)C(c2ccc([N+](=O)[O-])cc2)n2nccc2N1 CHEMBL465924
CCCN(C)C1Cc2cc(O)ccc2C1c1ccccc1 CHEMBL135414
COc1ccc(NC2=C3CC(C)CC=C3N(c3ccc(OC)cc3)C2=O)cc1 CHEMBL1308422
O=C(CN1CCOCC1)Nc1ccccc1-c1nc2ccccc2[nH]1 CHEMBL564577
O=S(=O)(Nc1ncns1)c1cc(Cl)c(Oc2ccc(F)cc2-c2ccnn2C2CNC2)cc1F CHEMBL2325333
COc1cc(N2CCOCC2)cc2c1nc(C)c1c(C)nc(-c3cccnc3C)n12 CHEMBL1916127
CCC(CC)c1cc(C)n2nc(-c3ccc(OC)cc3Cl)n(CCO)c(=O)c12 CHEMBL1939585
CSc1ccc(NC(=O)N2CCC(C(=O)c3ccc(F)cc3)CC2)cc1 CHEMBL1723103
O=C(NC1CCN(c2ccnc3cc(Cl)ccc23)C1)c1ccc(F)cc1F CHEMBL546798
c1c2c(cc3c1OCO3)-c1cc3cc4c(cc3c[n+]1CC2)OCCO4 CHEMBL2160120
CCCNc1ccc2nc(-c3ccc(OCCOC)cc3)cn2n1 CHEMBL1796593
CC(C)CN1C(=O)C(c2ccc(Cl)cc2)(c2ccc(Cl)cc2)NC1=S CHEMBL195396
Cc1c(C(=O)NCCCN(C)C)sc2ncnc(Nc3ccc(C(F)(F)F)nc3OC3CCOCC3)c12 CHEMBL3659488
CC(=NOC(=O)c1ccc(C)cc1)c1sc(C)nc1C CHEMBL3213361
COC(=O)C1CC2(O)CN(S(=O)(=O)c3ccc(C)cc3)CC2(OC(=O)NCC2CCCCC2)CC1C(=O)OC CHEMBL2360159
Clc1ccc(CNCCc2ccc3c(c2)OCO3)cc1 CHEMBL1623708
CCOCCCNC(=O)C(c1ccccc1)N(Cc1ccc2c(c1)OCO2)C(=O)c1ccc(NC(C)=O)cc1 CHEMBL1512848
Cc1c(OCCN2CCOCC2)nn(-c2ccc3ccccc3c2)c1C CHEMBL2170064
COc1cc(CNCc2ccncc2)ccc1OCc1ccc([N+](=O)[O-])cc1 CHEMBL3344186
CCCCc1cnc(C=Cc2ccc(-c3ccccc3C(=O)O)cc2)[nH]1 CHEMBL1081866
CC(C)C1=CC2CC3(C=O)C4CCC(C)C4CC2(CCOC(=O)c2cc(C(=O)O)[nH]n2)C13C(=O)O CHEMBL345332
Nc1nc(-c2ccccc2)nc(C(Cl)(Cl)Cl)n1 CHEMBL2271907
CCCCC(OC(=O)CN1CCN(CCCOc2ccc(-c3cc(=S)ss3)cc2)CC1)c1ccccc1C(=O)Oc1ccc(C=CC(=O)OCCCCCCO[N+](=O)[O-])cc1OC CHEMBL3794288
CC(C)(C)c1cc(C(=O)Cn2c(=N)n(Cc3ccc(Cl)c(Cl)c3)c3ccccc32)cc(C(C)(C)C)c1O CHEMBL97110
CN1CCCc2cc3c(C(F)(F)F)cc(=O)oc3nc21 CHEMBL1479965
NC(=O)c1ccsc1NC(=O)Cc1ccc(C(F)(F)F)cc1 CHEMBL1767273
O=C(NCC(=O)N1CC2(CCCC2)c2c(F)cccc21)C1CC1 CHEMBL3461914
Cc1ccccc1NC(=S)NC(=O)c1cnn(C)c1 CHEMBL2236075
COc1ccc2nc3cc(Cl)ccc3c(NCCN(CCN)CCN)c2c1 CHEMBL1197631
C=CCC(C(=O)NO)C(CC(C)C)C(=O)NC(Cc1ccccc1)C(=O)c1cn(C)c2ccccc12 CHEMBL110696
CC(NC(=O)C1(Cl)CC(C)(Cl)C1)c1ccc(Br)cc1 CHEMBL2251860
Cc1nc(SCc2ccccc2)nc2c1CCC2 CHEMBL1304595
COc1cccc(C(=O)NC2C(=O)N3C(C(=O)O)=C(COC(C)=O)CSC23)c1 CHEMBL1315946
Oc1cc2c(cc1Cc1ccccc1)OCC2 CHEMBL412900
c1cc2c(cc1OC1OCC3C(c4ccc5c(c4)OCO5)OCC13)OCO2 CHEMBL2059646
Cc1c(C(=O)c2cccs2)cc2c(c1C)OC(C(=O)O)C2 CHEMBL355487
Cc1ccc(S(=O)(=O)NC(CO)C(=O)O)cc1 CHEMBL1337648
CCCCCC=Cc1cccc(CC=CC(SCC(N)C(=O)NCC(=O)O)C(O)CCCC(=O)O)c1 CHEMBL3706607
CCOc1ccccc1NC(=O)C1=C(C)NC(C)=C(C(=O)Nc2ccccc2OCC)C1c1ccc([N+](=O)[O-])cc1 CHEMBL1981994
CN(C)CCc1ccc(OCCCNC(=O)c2cc(Br)c(Br)[nH]2)c(Br)c1 CHEMBL598108
Cc1ccc(N2CCN(C3=NC(=O)C(=Cc4cccs4)S3)CC2)cc1 CHEMBL1323747
CCOC(=O)c1ccccc1NC(=O)C12CC3CC(CC(C3)C1)C2 CHEMBL2338171
CNC1(c2ccc(F)cc2)CCCCC1 CHEMBL1895534
C=CCN(Cc1ccccc1Cl)CC(O)(Cn1cncn1)c1ccc(F)cc1F CHEMBL561754
COc1ccc2cc1Oc1ccc(cc1)CC1c3c(cc(OC)c(OC)c3Oc3c4c(cc(OC)c3OC)C(C2)N(C)CC4)CCN1C CHEMBL507792
COc1ccccc1C1CCN(CC2CCN(C(=O)C=Cc3ccc(Cl)c(Cl)c3)CC2)CC1 CHEMBL248617
CC1CCC(C(C)(C)O)OC2CC3(C)C4CCC5CC(=O)CCC56CC46CCC3(C)C12 CHEMBL2269938
COc1cccc(C2(c3cccc(OC)c3)CC2C(=O)Nc2cccc3ccccc23)c1 CHEMBL1371640
COc1cc2c(cc1Nc1ncc(Cl)c(Nc3ccccc3S(=O)(=O)C(C)C)n1)C(C)(C)C(=NN1CCN(C)CC1)CC2 CHEMBL3786792
C=C1CC(CCCO)C(O)CC1=CC=C1CCCC2(C)C1CCC2C(C)CCCC(C)(C)O CHEMBL263394
Cn1cc(Cl)c(CN2CCn3nc(C(=O)N4CCCC4)cc3C2)n1 CHEMBL3480949
N=C(N)c1ccc(NC(=O)Nc2ccc(S(=O)(=O)NCc3ccccc3)cc2)cc1 CHEMBL177263
C=Cn1c([N+](=O)[O-])cnc1C=Cc1ccc(C(=O)O)cc1 CHEMBL2104913
CC(NS(=O)(=O)c1ccc(OCC(=O)N2CCOCC2)cc1)c1ccccc1 CHEMBL1881702
Nc1nc2nc(C(=O)NCc3ncc[nH]3)cnc2c(=O)[nH]1 CHEMBL2089310
COc1ccc(OCCCC(=O)Nc2nccs2)cc1 CHEMBL1407830
Cc1nc(C)c(C(=O)NNS(=O)(=O)c2ccccc2)s1 CHEMBL1360973
CCCn1c(=O)c(C(=O)NNC(=O)Cc2ccccc2)c(O)c2ccccc21 CHEMBL1726047
COc1cc(C=C2Oc3cc(O)cc(O)c3C2=O)cc(OC)c1OC CHEMBL1172067
Cc1nc2sc3c(c2c(-c2ccc4ncsc4c2)c1C(OC(C)(C)C)C(=O)O)CCCC3 CHEMBL3671013
Cc1ccc(C(=O)NC2CC2)cc1-c1cnc2c(c1)NC(=O)C21CCC(F)(F)CC1 CHEMBL1825160
CCCCC(NC(=O)C1Cc2ccccc2CN1C(=O)C(NCC(N)CS)C(C)C)C(=O)O CHEMBL75804
CN1C(C(=O)Nc2ccccc2C(=O)O)=C(O)c2ccccc2S1(=O)=O CHEMBL159942
Cc1ccc2c(c1)C(=O)C(O)=C([N+](=O)[O-])C2=O CHEMBL3248830
CCCCCCCCCCCCCC(=O)Nc1ccccc1[N+](=O)[O-] CHEMBL383623
Cc1ccc(CN(C(=O)Nc2cccc(Cl)c2)c2ccccn2)cc1 CHEMBL1554216
COc1ccc2c(=O)c3c(OC)c(OC)c(OC)c(OC)c3n(C)c2c1OC CHEMBL91320
CC1(C)CSC(NCc2ccccc2)=N1 CHEMBL1715537
CC(C)NCc1cccc(-c2cccc(Cc3nnc(O)c4c3CCCC4)c2)c1 CHEMBL3914662
COc1cc(CC2c3cc(O)c(O)cc3CCN2Cc2ccccc2)cc(OC)c1OC CHEMBL38115
COc1cc2cccc(O)c(=O)c2c(O)c1O CHEMBL3966320
CC(C)CCCC(C)C1CCC2C3CC(=O)C4CC(O)CCC4(C)C3CCC12C CHEMBL1322915
N#Cc1cc(C(ON=C(C(=O)NC2C(=O)N3C2SCC(C=CC[n+]2cccc4ccsc42)C3C(=O)[O-])c2csc(N)n2)C(=O)O)cc(O)c1O CHEMBL3559523
CCCCCCCCCCCCCCCC[N+](C)(CCCCCCCCCCCCCCCC)CCNC(=O)C1(O)CCC2C3CCC4=CC(=O)CCC4(C)C3C(O)CC21C CHEMBL3753572
OCCCNc1ncnc2c1ncn2C1CN(Cc2ccc(-c3ccccc3)cc2)CC(CO)O1 CHEMBL1999018
CCN(CC)CCNC(=O)c1cccc2cc3ccccc3nc12 CHEMBL162245
COC(=O)C(CCCSc1nnnn1-c1ccccc1)(Cc1ccc(NS(=O)(=O)O)cc1)C(=O)OC CHEMBL1182122
COc1ccc(N2C(=O)CC(NCC#N)C2=O)cc1 CHEMBL1478193
CCOC(=O)C1CC(=O)CC1C(=O)OCC CHEMBL3746749
COc1ccc(C2C(C(=O)Nc3ccccc3OC)=C(C)Nc3nnnn32)c(OC)c1 CHEMBL1502552
O=C(CNO)Cc1cn(C(=O)OCc2ccccc2)c2ccc(Br)cc12 CHEMBL386468
Cc1cc(C)c(S(=O)(=O)N2CCOC2CNC(=O)C(=O)NCc2cccnc2)c(C)c1 CHEMBL1359808
Cc1c(C)c2c(c(C)c1O)CCC(C)(C(=O)NCCNC(=O)C=Cc1ccc(O)c(O)c1)O2 CHEMBL201224
NC1CN(c2cccc(C(F)(F)F)n2)CCC1c1cc(F)c(F)cc1F CHEMBL1182331
Nc1nc(-c2ccc(F)cc2)c(C2CCN(CCCC(=O)c3ccc(F)cc3)C2)s1 CHEMBL514848
O=C(Nc1cccc(C(F)(F)F)c1)N1CCN(C(=O)Nc2cccc(C(F)(F)F)c2)CC1 CHEMBL1463524
N#Cc1ccc(-c2ccc(C(=O)NCCCCN3CCC(c4nc5ccccc5[nH]4)CC3)cc2)cc1 CHEMBL532780
CN(C)c1ccc2c(-c3ccc(NC(=S)NCCCOc4ccc(S(N)(=O)=O)cc4)cc3C(=O)O)c3ccc(=[N+](C)C)cc-3oc2c1 CHEMBL3359178
CC(CN(C)C)N=C(O)c1cc(NC(=O)c2cc(-c3ncccc3F)ccc2Cl)n(-c2ccccc2)n1 CHEMBL3951091
CC(=O)N(CCP(=O)(c1ccccc1)c1ccccc1)Cc1ccco1 CHEMBL1381267
N#Cc1cccc(S(=O)(=O)c2ccc(CNC(=O)c3cc4ccncc4o3)nc2)c1 CHEMBL3970103
CCOC(=O)C1(CCOc2ccccc2)CCN(Cc2ccc(COC)o2)CC1 CHEMBL1505352
COc1cccc(CNc2ccccn2)c1O CHEMBL1503841
CCCn1cnc2c1CN(C(=O)c1ccc(F)cc1)C(C(=O)OC)C2 CHEMBL3436878
CCn1c2ccccc2c2c3c(c4c5ccccc5n(CC)c4c21)C(=O)NC3 CHEMBL301228
CCC1=NC2(CCC3CN(Cc4cccc(Cl)c4)CC32)C(=O)N1C CHEMBL3555948
Cc1nc2nc(N)nc(N)c2c(C)c1Cc1ccc(C(N)=O)cc1 CHEMBL581587
COc1ccccc1C1NC(=S)NC(C)=C1C(=O)Nc1nc2ccccc2s1 CHEMBL3414826
O=C(NCCF)c1cc(-c2c(O)cc(O)cc2Oc2ccc([N+](=O)[O-])cc2)on1 CHEMBL2443034
CC(C)C(C=O)NC(=O)C(NC(=O)CNC(=O)OC(C)(C)C)C(C)C CHEMBL1892491
Cc1cccc(C)c1OCC(=O)Nc1nc(-c2ccccc2)n[nH]1 CHEMBL2151259
COc1ccc(C(=O)NC2CCN(CC(=O)Nc3c(C)cccc3C)CC2)cc1OC CHEMBL1381258
CC1COC(=O)C(C)NC(=O)C(C)COC(=O)C(C)NC1=O CHEMBL1874762
Cc1cc(C)n(C2CCCCC2OC(=O)c2ccccc2F)n1 CHEMBL1353520
Cn1cc(C(=O)N2CCC3(O)CCN(C4CCCCC4)CC3C2)cn1 CHEMBL3478231
Cc1ccc2c(c1)C1CN(CCCC(=O)c3ccc(F)cc3)CCC1N2 CHEMBL3230392
CCCc1c2nc(C(=O)O)cc(N)c2cc2c(=O)cc(C(=O)O)oc12 CHEMBL1204950
COc1ccc(CCN(C)C(=O)CN2C(=O)NC3(CCCCC3C)C2=O)cc1OC CHEMBL1717257
CC(CO)Nc1nc(N)nc2c1ncn2C1CC(N=[N+]=[N-])C(CO)O1 CHEMBL589878
CCc1nc(-c2ccccc2C)c(-c2ccnc(NC(=O)c3ccccc3)c2)s1 CHEMBL196386
Cn1c(=O)[nH]c2c(ncn2C2OC(CO)C(O)C2O)c1=N CHEMBL507609
O=C(NCC(c1cccnc1)N1CCN(c2ccc(F)cc2)CC1)c1ccc2c(c1)OCO2 CHEMBL1541600
COC(=O)c1ccccc1NC(=S)NC(=O)COc1ccc(C(C)C)cc1 CHEMBL1605313
CN(C(=O)C(C)(C)C)C1c2c(ccc3ccccc23)OCC1CO CHEMBL1399334
COC(=O)c1ccc2cc(CCc3c(C(=O)O)[nH]c(=O)[nH]c3=O)ccc2c1 CHEMBL3990080
CC12CCC3C(C(CCCCCCCC(=O)O)CC4CC(=O)CCC43C)C1CCC2O CHEMBL235003
COC(=O)c1c(-c2cc(OC)c(OC)c(OC)c2)c2ccc(OCc3ncccn3)nc2c(=O)n1Cc1ccnc(C)c1 CHEMBL542410
CCCCN(CCCC)C(=O)c1nn(-c2ccc(C(O)=NS(=O)(=O)c3ccc4c(c3)CCN4Cc3ccc(Cl)c(Cl)c3)cc2C(=O)N2Cc3ccccc3CC2CO)c(C)c1Cl CHEMBL3938217
COC12CCC3(CC1(C)C(O)c1ccccc1)C1Cc4ccc(O)c5c4C3(CCN1CC1CC1)C2O5 CHEMBL3581750
CSCCC(NC(=O)CNC(=O)C(NC(=O)CNC(=O)C(NC(=O)CNC(=O)C(CC(N)=O)NC(=O)C(CCCNC(N)=N[N+](=O)[O-])NC(=O)C(Cc1ccccc1)NC(=O)C(N)CO)C(C)C)C(C)O)C(=O)NC(CCCCN)C(=O)NC(CCCCN)C(=O)NC(C(=O)NC(CO)C(=O)NC(Cc1ccccc1)C(=O)NC(CCC(N)=O)C(=O)NC(CCCNC(=N)N)C(=O)NC(C)C(=O)NC(CCCCN)C(=O)NC(CO)C(=O)O)C(C)O CHEMBL448242
CCN(CC)CC(=O)OC1C2(C(C)C)OC2C2OC23C2CCC4=C(COC4=O)C2CC2OC213 CHEMBL598018
CC(C)(C(=O)NCc1ccccc1)C1C(=O)Nc2cccc(C(=O)Nc3ccc(C(F)(F)F)cc3)c2NC1=O CHEMBL3317945
O=C1CCC2(CCCN(C(=O)c3ccc[nH]3)C2)CN1Cc1cccnc1 CHEMBL3480396
O=C(O)c1cnc2cc(OCCc3ccc(Oc4ccccc4)cc3)ccc2c1O CHEMBL348630
C=C(C)COc1ccc(-c2n[nH]c(C(F)(F)F)c2-c2ccccc2OC)c(O)c1 CHEMBL588644
N=C(N)C1CCCC(NC(=O)CN2CCCC(NC(=O)Cc3ccccc3)C2=O)C1O CHEMBL141043
O=C1C2CC(Br)C3(OCCO3)C2C2CCCC(O)C12 CHEMBL3290048
Cc1ccccc1CCn1cc(-c2ccc(-c3ccc(N)cc3)cc2)nn1 CHEMBL1688776
COC(=O)c1cc(NC(=O)CCc2c(C)nc3c4c(C)cc(C)nc4nn3c2C)cc(C(=O)OC)c1 CHEMBL1564251
Cc1ccc(NC(=O)CN(C)C(=O)COc2ccc(C(=O)c3ccc(F)cc3)cc2)cc1 CHEMBL1310934
CCCCCC(=O)OCC(=O)C1(O)CCC2C3CCC4=CC(=O)CCC4(C)C3C(O)CC21C CHEMBL253988
CCN(CC)CCON=C(c1ccc(SC)cc1)c1cccc2ccccc12.O=C(O)CC(O)(CC(=O)O)C(=O)O CHEMBL3356485
CCn1c(C(=O)O)cc2cc(O)c(O)cc21 CHEMBL2089193
COc1c(N)ncnc1N1CCC(c2nc(-c3ccc(F)c(C(F)(F)F)c3)cn2C)CC1 CHEMBL3964789
CN(C)C(C)(C)c1nc2c(C(N)=O)cccc2[nH]1 CHEMBL481082
COc1c(O)c(C(C)=O)c(OCc2ccc(Cl)cc2)c2ccoc12 CHEMBL382154
COCC(C)NCC(=O)NC(C)CCc1ccccc1 CHEMBL1624466
CN(C)CCCN(C(=O)Nc1c(Cl)cccc1Cl)c1cc(Nc2ccc(N3CCOCC3)cc2)ncn1 CHEMBL206872
O=C1c2cccc3c(Br)ccc(c23)C(=O)N1CCCn1c[n+](Cc2ccc(Cl)c(Cl)c2)cn1 CHEMBL1852101
COC1C2OP(=O)(O)OCC2OC1n1c(Sc2ccc(Cl)cc2)nc2c(N)ncnc21 CHEMBL397985
CC(=O)N1C(Cn2cncn2)CC2CN(Cc3nccs3)CCC21 CHEMBL3442573
O=C1c2cc(F)ccc2OC2(CCNCC2)C12CC(c1ccccc1)=NO2 CHEMBL1562293
N#Cc1ccccc1N1CCN(CNC(=O)c2cccc(Cl)c2)CC1 CHEMBL49502
Nc1ncc(Br)cc1S(=O)(=O)NCCC(=O)NC1CCCCC1 CHEMBL1700964
Cc1cc(C)c(C#N)c(SCc2cc3c(cc2Cl)OCO3)n1 CHEMBL1471858
O=C(CCn1ccc2ccccc21)Nc1ccnn1CC1CCOC1 CHEMBL3466010
Nc1nccc2cc(NC(=O)C(O)c3cccc(-c4ccc(OC(F)(F)F)cc4)c3)ccc12 CHEMBL3969228
Cc1ccc(C(O)(c2ccc(Cl)cc2)c2cncnc2)cn1 CHEMBL1862924
Cc1c(CC(=O)NC(CCO)C(=O)O)cc(-c2ccc(S(C)(=O)=O)cc2)n1-c1ccc(F)cc1 CHEMBL3104548
NC(=O)Cc1ccccc1Oc1c(N)cccc1Cl CHEMBL78113
COC(=O)c1nc(C(=O)OC)c(N)c(-c2ccccc2Br)c1C CHEMBL3113461
CCN(c1ccccc1)S(=O)(=O)c1cc(NC(=O)CSc2nnc(O)nc2O)ccc1Cl CHEMBL1378871
O=S(=O)(Cc1ccccc1)c1cnc2ccccc2n1 CHEMBL1418676
COC(=O)c1cc2c(OCC(C)C)cc(NC(C)=O)cc2[nH]1 CHEMBL3290537
CCC(C(=O)Nc1ccccc1N1CCCC1)c1ccc(F)c(F)c1 CHEMBL2164062
CCCCCOc1cc2nnnc(Nc3ccc(Br)c(F)c3)c2cc1OC CHEMBL3087609
COc1ccc(NC(=O)c2cccc(N3C(=O)C4C5CCC(C5)C4C3=O)c2)cc1 CHEMBL1376902
COc1ccc([N+](=O)[O-])cc1NC(=O)CSCc1ccccc1 CHEMBL1325365
CNC(C)C(=O)NC(C(=O)N1CC2CC=CCOc3ccc(cc3)CC(C(=O)O)NC(=O)C(Cc3ccc4ccccc4c3)NC(=O)C3CC(CN3C(=O)C(NC(=O)C(C)NC)C(C)(C)C)n3cc(nn3)COc3ccc(cc3)CC(NS(=O)(=O)C3CC3)NC(=O)C(Cc3ccc4ccccc4c3)NC(=O)C1C2)C(C)(C)C CHEMBL3609322
Cn1c(C2=C(N)N(Cc3ccccc3)CC2=O)[n+](C)c2ccccc21 CHEMBL1536337
Cc1cc(C)nc(NC(=O)c2ccc(Br)s2)n1 CHEMBL1727699
Cn1cnnc1Sc1ncnc2scc(-c3cccc(S(C)(=O)=O)c3)c12 CHEMBL3730668
OC1CN2CCC(O)C2C(O)C1O CHEMBL2409318
CCCCCCSCC1OC(OC2C(N)CC(N)C(O)C2OC2OC(CSCCCCCC)C(OC3OC(CN)C(O)C(O)C3N)C2O)C(N)C(O)C1O CHEMBL2391542
O=C(NC1CCN(c2ccccc2Br)C1)c1c[nH]nn1 CHEMBL3464897
CC(C)Oc1ccc(C(O)=C2C(=O)CN(C(C)C)C2=O)cc1 CHEMBL2253095
COc1ccc(NC(=O)CN2CCc3ccccc3C2)cc1 CHEMBL1713538
OCC1OC(OCCOCCOc2ccc(-c3c4nc(c(-c5ccccc5)c5ccc([nH]5)c(-c5ccc(OCCOCCOC6OC(CO)C(O)C(O)C6O)cc5)c5ccc([nH]5)c(-c5ccc(OCCOCCOC6OC(CO)C(O)C(O)C6O)cc5)c5nc3C=C5)C=C4)cc2)C(O)C(O)C1O CHEMBL424925
CC(C)COC(=O)c1ccc(NC(=O)C2C3C=CC(C3)C2C(=O)O)cc1 CHEMBL1330440
O=C1N=C(O)C(=Cc2cccc(OCCc3ccccc3)c2Cl)S1 CHEMBL3942124
CC(C)C(N)C(=O)N1CCCC1C(=O)N1CCCC1C(=O)O CHEMBL190414
Cn1nc(CO)ccc1=O CHEMBL1269222
Cc1ccc(NC(=O)c2ccc([N+](=O)[O-])s2)cc1S(=O)(=O)N1CCOCC1 CHEMBL1730515
O=C1C=C(NCCc2ccccc2)C2(CCCCC2)O1 CHEMBL1374013
CC[S+]([O-])CC(=O)NC(CCN1C2CCC1CC(n1c(C)nc3ccccc31)C2)c1cccc(F)c1 CHEMBL1272050
C[n+]1cccc2cc(NC(=O)c3ccc(NC(=O)c4ccc(C(=O)Nc5ccc6c(ccc[n+]6C)c5)cc4)cc3)ccc21 CHEMBL3306757
Cc1cc(-c2nnc(SCC(=O)NC3CCCC3)o2)no1 CHEMBL1337081
Oc1c2nc3ccccc3c-2nc2n1CCS2 CHEMBL1715130
CNC(Cc1ccccc1)c1cccc(OC)c1O CHEMBL2010568
CC(C)CN1C(=O)COC2CN(C(=O)N3CCOCC3)CC21 CHEMBL3441474
CCCCNC(=S)SCC(O)(Cn1cncn1)c1ccc(F)cc1F CHEMBL3113040
COC(=O)C1=C(C)N(NC(N)=O)C2(N)N(NC(N)=O)C(C)=C(C(=O)OC)C12C(=O)OC CHEMBL1974448
CC(C)(C)C(=O)OCOP(=O)(OCOC(=O)C(C)(C)C)OCC1OC(n2nnc3c(N)ncnc32)CC1O.OCC1OC(n2cnc3c2NC=NCC3O)CC1O CHEMBL3350439
CC1CC(Nc2nc(N3CCOCC3)nc(O)c2-c2nc3ccccc3s2)CN1 CHEMBL3970853
CC(=O)c1c(O)cc(O)c(O)c1OC1OC(CO)C(O)C(O)C1O CHEMBL2286764
O=C(NCCOCCOCCNc1nc(Nc2ccc(O)cc2)nc(Nc2ccc(C(=O)NCc3ccc(Cl)cc3)cc2)n1)c1ccccc1 CHEMBL3650475
O=C(O)c1[nH]c(=O)[nH]c(=O)c1CCc1ccccc1CO CHEMBL3990421
Cc1cc(C)cc(Oc2nc(C)ccc2C(=NO)NCCN2CCOCC2)c1 CHEMBL1861914
Cc1cc(C(=O)N2c3cccc(O)c3NC3=C(C(=O)CC(C)(C)C3)C2c2ccc(OCc3ccccc3)cc2F)nn1C CHEMBL509479
CC1CCC(C(C)(C)Oc2ccc(NC(=O)c3ccccc3)cc2)CC1 CHEMBL578071
CCN(CC(=O)Nc1ccc2c(c1)OCCO2)C(=O)C=Cc1cccc(Br)c1 CHEMBL1723100
CNCCOc1ccc(Br)cc1Br CHEMBL2260923
CC1CCN(C(c2ccc(C(F)(F)F)nc2)c2ccc(C(C)C(=O)O)cc2-c2ccc(C(F)(F)F)cc2)CC1 CHEMBL2146724
N#Cc1ccccc1Cn1c(N2CCCC(N)C2)nc2[nH]c(-c3ccc(C(F)(F)F)cc3)cc2c1=O CHEMBL2022468
CC(N=C(O)Nc1cc2[nH]nc(N3CCC3)c2cn1)c1ccccc1 CHEMBL3947632
COc1ccccc1C1CC(c2ccc3ccccc3c2O)=NN1 CHEMBL2442819
ON=C1c2ccccc2-c2nc3ccccc3nc21 CHEMBL3393601
CCN(CC)c1ccc(C=Cc2ccc3ccc(OC)cc3[n+]2CC)cc1 CHEMBL603759
C=CCN1CCC2Cc3cccc(OC)c3CC21 CHEMBL11770
Cc1cccc(C)c1OCc1nc2ccccc2[nH]1 CHEMBL1299730
COC(=O)C1(CO)NC(=O)C(C)(C)C1(O)C#CCNC(=O)C(C)(C)C(O)c1ccccc1 CHEMBL1092919
O=C(CCCCCN1CCC(Cc2ccccc2)CC1)n1c2ccccc2c2ccccc21 CHEMBL3763329
CCC(N)C(=O)NC1C(=O)N2C(CCC1COC(C)=O)CCC2C(=O)NC(c1ccccc1)c1ccccc1 CHEMBL572609
CC1CCc2ccccc2N1C(=O)c1ccc(O)cc1O CHEMBL3718496
Cc1cc(C)cc(COC(=O)C(Cc2c[nH]c3ccccc23)NC(=O)OC(C)(C)C)c1 CHEMBL24549
Cc1c(CC(=O)OC(C)(C)C)c2cc(OC(=O)CCC(=O)OCc3ccccc3)ccc2n1C(=O)c1ccc(Cl)cc1 CHEMBL48149
O=C1N(Cc2ccc(-c3cn[nH]c3)cc2F)c2ccccc2C1(O)C(F)(F)F CHEMBL2313502
Cc1cc(C)cc(C(=O)N(NC(=O)c2ccc(Cl)cc2)C(C)(C)C)c1 CHEMBL2228859
O=C(NN=Cc1ccc([N+](=O)[O-])o1)C12CC3CC(C1)CC(C1CCCC1)(C3)C2 CHEMBL3818375
O=C(NCCCN1CCCCC1)c1sc2ncccc2c1-n1cccc1 CHEMBL3188276
CCCCOCC1=COC(OC(=O)CC(C)C)C2C1CC(OC(=O)CC(C)C)C21CO1 CHEMBL1215025
CC1CC(C)CN(CCCNC(=O)CCNC(=O)Cn2ccc3ccccc3c2=O)C1 CHEMBL1419013
O=C(CC(NC(=O)C(F)(F)F)c1ccccc1)Oc1ccc([N+](=O)[O-])cc1 CHEMBL418360
C=C(C)CN(C1CNCC1N(CC(=C)C)S(=O)(=O)c1ccccc1)S(=O)(=O)c1ccccc1 CHEMBL1190350
COc1cccc(Cn2c(C(=O)NS(=O)(=O)c3cccc(C(F)(F)F)c3)cc3ccccc32)c1 CHEMBL436337
CC(O)C(NC(O)=Nc1cc2[nH]nc(OCCO)c2cn1)c1ccccc1 CHEMBL3953044
CN(C)c1ccc(-c2nc3ccccn3c2I)cc1 CHEMBL311035
O=C1NCCN(CC2CC2)C12CCN(Cc1ccco1)CC2 CHEMBL3471964
COc1ccc(C(=O)C=Cc2ccc(O)cc2)c2c1C(O)C(C(C)(C)O)O2 CHEMBL3402552
O=C(Cc1csc(-c2ccccc2F)n1)NCc1cccc(C(=O)O)c1 CHEMBL3438683
CCC(=O)c1ccc(N2CCN(C(=O)c3cc([N+](=O)[O-])ccc3N3CCN(C)CC3)CC2)c(F)c1 CHEMBL1370288
O=[N+]([O-])c1ccc(ON=[N+]([O-])N2CCNCC2)c([N+](=O)[O-])c1 CHEMBL535162
Oc1ccc(CCNCCc2ccccc2)cc1O CHEMBL3245332
CCCCCCCCCCCCCCCCCC(=O)c1c(C)c(CCC(=O)O)n(Cc2ccc(Cl)cc2)c1C CHEMBL113733
Cc1nc(COc2ccc(N(C)S(C)(=O)=O)cc2)sc1C CHEMBL3467458
COc1cc(C(CC(=O)NCc2ccccc2)N2Cc3ccccc3C2=O)cc(OC)c1OC CHEMBL1727702
O=C(NCc1ccccn1)C1CCN(S(=O)(=O)N2CCCC2)CC1 CHEMBL1376561
Cc1ccccc1-n1nccc1-c1ccc2nc(NC(C)C)sc2c1 CHEMBL257131
COc1ccc2cc(CCCC(O)COCCOCC(O)CCCCC(O)CCCCCCCC3=CC(C)OC3=O)ccc2c1 CHEMBL1652691
O=C1CCC(=O)N1c1ccc(Cl)cc1 CHEMBL1078574
CCOc1[nH]cnc2c3ccccc3nc1-2 CHEMBL1570375
CN1CCN(c2ccc(Nc3ncc4ccc(-c5cccc(S(=O)(=O)NC(C)(C)C)c5)n4n3)cc2F)CC1 CHEMBL1923586
Cc1nc2ccc(CN(C)c3ccc(C(=O)NC(CCC(=O)O)C(=O)O)nc3)cc2c(=O)[nH]1 CHEMBL295866
OC1COC(n2cnc3c(NCc4cccc(Cl)c4)nc(Cl)nc32)C1O CHEMBL549563
COc1cc(C(=O)C=Cc2ccc(OCC(=O)NC3c4cc5c(cc4C(c4cc(OC)c(OC)c(OC)c4)C4C(=O)OCC34)OCO5)cc2)cc(OC)c1OC CHEMBL1927229
CCOC(=O)N1CCc2c(sc(NCc3sccc3C)c2C(=O)Nc2cc(Cl)ccc2OC)C1 CHEMBL1403928
COc1cc2c(cc1OC)S(C)(=O)=NC(N1CCC(OC(C)=O)CC1)=N2 CHEMBL553545
COC(=O)C1C(OC(c2ccc(F)cc2)c2ccc(F)cc2)CC2CCC1N2C CHEMBL327314
CC(C)(C)CN(CC(Cc1ccccc1)NC(=O)OCc1cncs1)CC(Cc1ccccc1)NC(=O)OCc1nccs1 CHEMBL1079229
Oc1ccc(-c2ccc3nc(-c4cccs4)oc3c2)nn1 CHEMBL3955514
CCOc1ccc(NC(=O)C2CC(=O)N=C(N)S2)cc1 CHEMBL1531136
COc1ccc(-c2cccc(OC(F)(F)F)c2)cc1C(CC(=O)O)c1ncc(C)s1 CHEMBL3972663
CSc1nn(-c2c(Cl)cc(Cl)cc2Cl)c2nc(CF)[nH]c(=O)c12 CHEMBL191462
NC(=S)Cc1nc2n(n1)Cc1ccccc1-2 CHEMBL1341431
CCOC(=O)c1c(C(C)(C)C)oc2ccc(O)cc12 CHEMBL1507704
CCN1CCN(Cc2ccc3c(ccn3S(=O)(=O)c3ccc(C(C)C)cc3)c2)CC1 CHEMBL1784915
CC(C)(O)C1OCC(C2CCC3(C)C4=CCC5C(C)(C)C(=O)CCC5(C)C4CCC23C)CC1O CHEMBL3957344
N=C(N)NCCCC(NC(=O)C(Cc1ccc(O)cc1)NC(=O)CS)C(N)=O CHEMBL1079284
CC(C)(C)OC(=O)NC1CCCOCCCC2CC2(C(=O)NS(=O)(=O)C2CC2)NC(=O)C2CC(OC(=O)N3Cc4cccc(F)c4C3)CN2C1=O CHEMBL3120920
Cc1cc(=O)oc2c(F)c(O)c(F)cc12 CHEMBL107323
CC(O)c1cc(C(O)=NC(C)c2ccc(F)cc2)ccc1-c1cn[nH]c1 CHEMBL3934164
Cc1cccc(N2CCN(S(=O)(=O)c3c(C)[nH]c(C)c3C(=O)N3CCCC3)CC2C)c1 CHEMBL1906045
O=C(NCc1ccco1)C1CCOC2CCN(c3ncccn3)CC21 CHEMBL3502326
CC=CCC(C)C(O)C1C(=O)NC(CC)C(=O)N(C)CC(=O)N(C)C(CC(C)C)C(=O)NC(C(C)C)C(=O)N(C)C(CC(C)C)C(=O)NC(C)C(=O)NC(C)C(=O)N(C)C(CC(C)C)C(=O)N(C)C(CC(C)C)C(=O)NC(C(C)C)C(=O)N1C CHEMBL2372494
O=C(Nc1ccc(Oc2cccnc2)cc1)C1CCN(Cc2ccc(F)cc2)CC1 CHEMBL1505165
CSc1nnc(-c2nc(C(C)(C)C)c(O)c(C(C)(C)C)n2)s1 CHEMBL275188
CCCC1CN(S(C)(=O)=O)CC1NC(=O)Cc1ccc(OC)cc1 CHEMBL3475006
FC(F)(Cl)Oc1ccc(Nc2nnc(-c3cnccc3CCc3ccncc3)o2)cc1 CHEMBL382142
O=C(NCC1CCNCC1)c1ccc(O)c2[nH]c(-c3cccs3)nc12 CHEMBL3717206
Cc1ccc2cc(C#N)c(N3CCCN(C(=O)C4CCCO4)CC3)nc2c1C CHEMBL1442722
CC1(C(N)=O)CCC2(C)CCC3(C)C(=CCC4C5(C)CCC(=O)C(C)(C)C5CCC43C)C2C1 CHEMBL491485
CC(O)C1C(=O)N2C(C(=O)[O-])=C(CSC(=S)N(C)c3ccccc3)SC12 CHEMBL69310
CCc1cc(NCc2ccccc2F)c(O)nc1C CHEMBL86261
Brc1ccc2c(ccn2CC2=NCCN2)c1 CHEMBL3800644
COc1cc(OCc2ccccc2)ccc1CNCCCNC(=O)C1=CC(C)(C)NC1(C)C CHEMBL15582
NC(=O)c1ccc(N(CCCl)CCCl)c([N+](=O)[O-])c1[N+](=O)[O-] CHEMBL84977
[N-]=[N+]=NC1CC(CO)SC1n1ccc(=O)[nH]c1=O CHEMBL154937
Cc1cccc(C2SCc3nc4ccccc4n32)c1 CHEMBL1985757
Cc1ccc(S(=O)(=O)N(C)C)cc1NC(=O)c1ccncc1 CHEMBL1329547
S=C(Nc1nc(Nc2ccc(Cl)cc2)nc(Nc2ccc(Cl)cc2)n1)N1N=C(c2ccccc2)CC1c1ccc(Cl)cc1 CHEMBL3309837
O=Cc1ncc(CO)c(CO)c1O CHEMBL3245256
CN(C)Cc1nnc2n1CCCN(C(=O)c1c[nH]cn1)C2 CHEMBL3443081
CCCCCn1c2ccccc2c2cc(C(=O)N3CCN(C)CC3)ccc21 CHEMBL2441256
Cc1c(O)c(=O)ccn1CCc1cc(C(C)(C)C)c(O)c(C(C)(C)C)c1 CHEMBL96250
COc1cc(O)c2c(c1)C1=CC(=O)C(O)CC1(C)OC2=O CHEMBL520282
C[N+]1(C)CCCC1c1ccc(C(O)(c2ccccc2)C2CCCCC2)o1 CHEMBL568870
CC(=O)c1ccc2noc(-c3cccc(C)c3)c2c1 CHEMBL1496419
O=C(Cc1ccccc1)NCCc1csc2nc(-c3ccc(Cl)cc3)nn12 CHEMBL2143304
CCc1c(-c2ccc(O)cc2)oc(-c2ccc(O)cc2)c1-c1ccc(O)cc1 CHEMBL330767
COc1ccc2nc(C)cc(SCC(=O)N3CCCCC3)c2c1 CHEMBL1469005
CN(C)C=CC(=CC=[N+](C)C)c1c2nc(c(C(C=CN(C)C)=CC=[N+](C)C)c3ccc([nH]3)c(C(C=CN(C)C)=CC=[N+](C)C)c3nc(c(C(C=CN(C)C)=CC=[N+](C)C)c4ccc1[nH]4)C=C3)C=C2 CHEMBL1962553
O=C1CC(CCc2ccc3ncccc3c2)Oc2c(Br)cc(Cl)cc21 CHEMBL3354219
CC(C)NC(=O)OCc1c(COC(=O)NC(C)C)c(-c2ccc[n+](COC(=O)C3CC3)c2)n2c1CCC2 CHEMBL2009983
O=C(OCCN1CCCCC1)C1CCC2CN1C(=O)N2OS(=O)(=O)O CHEMBL3922005
O=C(Cc1cccnc1)N1CCC2(CC1)CCN(C1CCOCC1)CC2 CHEMBL3552635
CC(CCCC(C)(C)O)C(C)C1(C)CCCC(=CC=C2CC(O)CC(O)C2)C1 CHEMBL115751
CC(N)C(=O)NC(C(N)=O)C(C)C CHEMBL3649341
COc1ccc(C2CC(=NOC(=O)c3cccc(O)c3)CC(c3ccc(OC)cc3)N2C)cc1 CHEMBL2430828
CC1CN(Cc2ccc(N(C)C(=O)c3ccc(Oc4ccc(F)cc4)nc3)cc2Cl)CCN1 CHEMBL2364317
COc1cccc(-c2cccc(C3(C)N=C(N)CCS3)c2)c1 CHEMBL2380446
CN(C)CCOCC1CN(CC2CCOCC2)Cc2nnn(C)c21 CHEMBL3503449
COC1C=C(CCC=C(C)CCC=C(C)CCCC(C)C=C2OC(=O)C(C)=C2O)C(OC)O1 CHEMBL468563
Cc1cccc(OC(=O)c2cncc(Br)c2)c1 CHEMBL1720392
CC(=O)OC1CCC(C)(O)C23OC(C)(C)C(C(OC(=O)C=Cc4ccccc4)C(OC(=O)c4ccccc4)C12C)C3OC(=O)c1cccnc1 CHEMBL3774695
CCOC(=O)c1ccc(NC(=O)CC2COc3ccccc3O2)cc1 CHEMBL1600139
CC(NC(=O)c1[nH]cnc1C(=O)NC(CCCCNC(=O)OC(C)(C)C)C(=O)OC(C)(C)C)c1ccccc1 CHEMBL1511355
O=C(O)c1nc2c(O)nc3ccc(Cl)cc3n2n1 CHEMBL79312
CC(=O)NS(=O)(=O)c1cnn2c(Nc3cccc(Cl)c3Cl)c(C(=O)N3CCC(c4ccc(F)cc4)CC3)cnc12 CHEMBL3729920
CC1=C2C(=O)OC(c3ccoc3)C2(C)CCC1OC(=O)c1cccc(F)c1 CHEMBL2229516
c1ccc(Oc2ccc(Nc3ccnc4cc(-c5csc(CN6CCCCC6)n5)ccc34)cc2)nc1 CHEMBL528391
O=C(NC(=O)c1ccccc1)NC1CCN(Cc2ccc3ccccc3c2)CC1 CHEMBL2105324
COc1cccc(CC2COc3cc(C(C)C(=O)O)ccc3C2O)c1 CHEMBL74202
CCOC(=O)N1CCC(NC(=O)c2cc(S(=O)(=O)N3CCCCC3)ccc2F)CC1 CHEMBL1304876
Cn1c(-c2c(OCC(=O)NCCCCCCCCCCCC(=O)O)c3ccccc3n2C)cc2ccccc21 CHEMBL157732
CC(NC(CC(=O)c1ccccc1Cl)C(=O)O)c1ccccc1 CHEMBL2024256
CC(=O)OCC1(C)C(C(=O)O)N2C(=O)C(=CC(=O)O)C2S1(=O)=O CHEMBL1205183
COCCC(=O)Nc1cc(Cc2n[nH]c(=O)c3c2NCCC3)ccc1F CHEMBL2058685
CC(NC(=O)c1cc(-c2nnc(C(C)(N)Cc3ccccc3)o2)cc(N(C)S(C)(=O)=O)c1)c1ccc(F)cc1 CHEMBL219601
CCc1ncc2c(n1)CN(Cc1ncc(C(C)(C)C)o1)CC2 CHEMBL3460044
COc1ccc(CNC(=O)c2ccc(Cn3nc(C)cc3C)o2)cc1 CHEMBL1399617
CCCCC1CN(c2ccc(OC)c(OC)c2)CCC1N CHEMBL234427
O=C(O)CC(NC(=O)Cn1c(-c2ccc(F)cc2)ncc(NC(=O)OCc2ccccc2)c1=O)C(=O)COC(=O)c1c(Cl)cccc1Cl CHEMBL294195
COc1ccc(OC)c(C=CC(=O)Nc2cccc(S(=O)(=O)NC3=NCCCCC3)c2)c1 CHEMBL1713336
CNC(=O)C(Cc1ccc(OC)cc1)NC(=O)C(CC(C)C)NC(C(C)C)P(=O)(O)O CHEMBL47054
O=C(NC(Cc1ccc(O)cc1)C(=O)O)C(=O)c1c[nH]c2ccc([N+](=O)[O-])cc12 CHEMBL145854
CC(C)(C)Oc1ccc(C=NNC(=O)c2ccc(O)cc2)cc1 CHEMBL194767
CCCn1c(SCC(=O)Nc2ccc(OCC)cc2)nnc1C(C)C CHEMBL1461676
CC1CCCN1CCc1ccc2nc(-c3cncnc3)ccc2c1 CHEMBL1085828
Cc1cccn2c(=O)c(C=C(C#N)C(=O)NCc3ccco3)c(N3CCCCCC3)nc12 CHEMBL1565073
C[n+]1csc(COc2ccc(C=NNC(=O)c3ccc(N)cc3)cc2)c1 CHEMBL446884
COC(=O)N(NC(=O)c1c(OC)c(-c2ccc(F)cc2)nc2ccccc12)c1ccccc1 CHEMBL221307
N#Cc1cc2cc(CN3CCC(Nc4ncnc5sc(CC(F)(F)F)cc45)CC3)ccc2[nH]1 CHEMBL3780497
CCN1Cc2csc3c(C(=O)O)c(=O)c4cc(F)c(N5CCN(C)CC5)c1c4n23 CHEMBL313125
COc1cccc(Cn2cc(C(=O)NCCCCN3CCc4cc(OC)c(OC)cc4C3)nn2)c1 CHEMBL3262522
CNC(=S)Nc1ccccc1 CHEMBL1910056
CCCN1CCN(c2cccc([N+](=O)[O-])c2)CC1 CHEMBL482399
COCCOc1ccc(-c2cc(C(N)=O)c3[nH]c4cc(N5CCOCC5)ccc4c3n2)cc1Cl CHEMBL3649618
CC(=O)c1ccc(N2CCN(S(=O)(=O)c3csc(C(N)=O)c3)CC2)cc1 CHEMBL1699780
O=C(NNS(=O)(=O)c1ccccc1)c1cc2cc3ccccc3nc2s1 CHEMBL1525364
CC1CN(S(=O)(=O)c2ccc3c(c2)NC(=O)CC(=O)N3)c2ccccc2O1 CHEMBL1888926
CC(=O)c1ccc(Nc2cccc(C(=O)O)c2)cc1 CHEMBL1682201
Cc1cccc(CNCC(=O)c2cn3c(-c4ccc(Cl)cc4Cl)c(CN)c(C)nc3n2)n1 CHEMBL1215374
CNC(=O)C(NC(=O)C(CC(C)C)C(NC(=O)c1ccc2ccccc2c1)C(=O)NO)C(C)(C)C CHEMBL144169
CCCCCCn1c(C(C)NC(=O)c2ccco2)nc2ccccc21 CHEMBL1374214
CC(C)CCNC(=O)Cn1c(=O)oc2cc(S(=O)(=O)N3CC(C)CC(C)C3)ccc21 CHEMBL1571063
O=Nc1cnc(Nc2ccc(S(=O)(=O)Nc3nccs3)cc2)nc1OCC1CCCCC1 CHEMBL2296285
O=C(Cc1ccccc1)NC1CCN(C(=O)c2ccc([N+](=O)[O-])cc2)CC1 CHEMBL1594241
CC(C)(C)OC(=O)NC(Cc1c[nH]c2ccccc12)C(=O)NC(CCCCNC(=O)CCCc1ccccc1)C(=O)NC(CC(=O)O)C(=O)NC(Cc1ccccc1)C(N)=O CHEMBL59759
O=C(O)C1OC(N(C(=O)Nc2ccc(Cl)cc2)c2ccc(Cl)c(Cl)c2)C(O)C(O)C1O CHEMBL3526638
COc1cccc(Cn2c(-c3ccc(-n4cncn4)cc3)nc3c(F)cc(F)cc32)c1 CHEMBL551803
Cc1ccc(-c2nnc(CSc3nnc(N=Cc4ccccc4O)s3)o2)cc1 CHEMBL3338316
CCc1nnc2c3ccccc3nc(N3CCN(c4cc(C)ccc4C)CC3)n12 CHEMBL1370542
O=C(O)c1cccc(SC2CCC3CNC(C(=O)O)CC3C2)c1 CHEMBL2440692
O=C1NC(=O)C(C(=O)Nc2ccc(C(=O)O)cc2)C(=O)N1 CHEMBL3976051
CC1=CC2Cc3[nH]c(=O)ccc3C3(C1)C2CCCN3C(=O)CN1CCN(Cc2ccc([N+](=O)[O-])cc2)CC1 CHEMBL2113014
CCC(OC(=O)c1nsc(Cl)c1Cl)C(=O)NC(C)(C)C CHEMBL1878480
CCOc1ccc(C(=O)N2CCSC2=S)cc1 CHEMBL1327392
O=[N+]([O-])c1cc(Br)cc(C#Cc2ccccn2)c1 CHEMBL1784616
COc1ccc2cc(CC(O)C(C)=O)ccc2c1 CHEMBL3544672
COc1ccc(C2(Cc3ccncc3)C(=O)N(C(=O)OC(C)(C)C)c3ccccc32)cc1OC1CCCC1 CHEMBL301351
CCN(CC)C(=O)C1CCCc2c1c1ccc(OC)cc1n2CCF CHEMBL1946190
C=CCN1C2CCCC1CC(OC(=O)Nc1cc(C)ccc1OC)C2 CHEMBL508251
CCOc1cc(C=C2C(=O)c3ccccc3C2=O)cc(Cl)c1OCc1cccc(C(=O)O)c1 CHEMBL2171899
CCOc1cc(N2CCN(CCS(C)(=O)=O)CC2)ccc1Nc1nccc(-c2c(-c3ccc(OCC)c(C(=O)Nc4c(F)cccc4F)c3)nc3ccccn23)n1 CHEMBL3950784
CC(Nc1ncnc2[nH]c(-c3ccc(CN4CCN(CCOCCCCC(=O)NO)CC4)cc3)cc12)c1ccccc1 CHEMBL3890703
CC(=O)NC1=NN(C(C)=O)C(c2cc3cc(Cl)ccc3n3nnnc23)S1 CHEMBL2425527
CONC(=O)c1cccc(NC(=O)Cc2cccc(Br)c2)c1 CHEMBL139355
O=C(Nn1c(-c2ccc(Br)cc2)nc2ccccc2c1=O)c1ccncc1 CHEMBL1704590
NC1(C(=O)O)C2CC(CC2CCc2ccccc2O)C1C(=O)O CHEMBL1257406
Cc1ccc(NC(=O)Nc2nnc(CSCCOc3ccc(Cl)cc3)s2)cc1 CHEMBL1465314
Cc1onc(-c2ccccc2Cl)c1C(=O)Nc1cccc2nsnc12 CHEMBL1327534
COC=C(C(=O)OC)c1ccccc1COc1cccc(C2=NN(C(C)=O)C(c3ccc(Cl)cc3)C2)c1 CHEMBL2251388
Cc1nn(-c2ccc(Br)cc2)cc1C#N CHEMBL2441487
O=C(Cc1ccc(F)cc1)NC1CCSC1=O CHEMBL1313799
O=C(O)CSCC(=O)N1CCCN(c2nc3ccc(Cl)cc3s2)CC1 CHEMBL1326187
C=C1C(O)C2OC3(CCC(C=CC(C)C4CC(C)=CC5(OC(CC(C)(O)C(=O)O)CCC5O)O4)O3)CCC2OC1C(O)CC(C)C1OC2(CCCCO2)CCC1C CHEMBL1613688
CCC1CC=CCc2ccccc2C(C(=O)CC(O)CC(C)=O)OC1=O CHEMBL1871740
Cc1ccc(-c2cc(F)c(F)cc2-c2ccc(S(C)(=O)=O)cc2)cn1 CHEMBL299251
Nc1ncc(-c2cnn(C3CCNCC3)c2)cc1-c1nc2ccc(Oc3ccncn3)cc2o1 CHEMBL2079197
CC1CCCN(c2cc(C(F)(F)F)nn2-c2ccc(S(C)(=O)=O)cn2)C1 CHEMBL248303
COC(=O)c1c(F)cncc1-c1cnc2c(c1)CCCN2C(=N)O CHEMBL3909999
Cn1cnc2cc(-c3ccc(OCC4CCCN4)cc3)nc(N3CCC(CO)C3)c2c1=O CHEMBL3641287
CS(=O)(=O)C(C(=O)NCCS(N)(=O)=O)c1nc2ccc(-c3ccc(C(=O)NC4CC4)cc3)cc2s1 CHEMBL3677546
Cc1ncccc1COc1ccc(S(=O)(=O)N2CCCC(C)(O)C2C(=O)NO)cc1 CHEMBL252718
O=C(Nc1c2c(nn1-c1ccc(Cl)cc1)CS(=O)(=O)C2)c1cccc(Cl)c1 CHEMBL1700519
CCOc1ccc(NC(=O)CN2CCc3cc4c(cc3C2)OCCCO4)cc1OCC CHEMBL1725822
COc1ccc(NC(=S)OC(C)COc2ccccc2)cc1 CHEMBL501232
[truncated: 18,001 more rows]
